# Supplementary material for: Single-atom photocatalyst for click reaction
Source: Nat Commun. 2026 Jun 10;17:7376. doi: 10.1038/s41467-026-74278-4 (PMC13402698; doi:10.1038/s41467-026-74278-4)
Supplement: Supplementary file 3 — Source Data [file 41467_2026_74278_MOESM3_ESM.xlsx]

## Sheet: Fig 1B
X1	Y1	Y2	Y3	X2	Y4
2	1362	1308.43	-178.877	2.31185	-103.95
2.01	1320	1304.1	-216.544	2.3175	-103.95
2.02	1298	1300.93	-235.374	2.3475	-103.95
2.03	1305	1298.94	-226.382	2.35324	-103.95
2.04	1260	1298.13	-270.576	2.36459	-103.95
2.05	1292	1298.52	-238.961	2.37037	-103.95
2.06	1331	1300.09	-201.539	3.98747	-103.95
2.07	1272	1302.86	-263.303	3.99728	-103.95
2.08	1340	1306.8	-199.242	4.01746	-103.95
2.09	1345	1311.89	-199.338	4.02735	-103.95
2.1	1328	1318.12	-222.567	4.07861	-103.95
2.11	1327	1325.45	-230.895	4.08865	-103.95
2.12	1347	1333.83	-219.28	4.5864	-103.95
2.13	1373	1343.23	-202.672	4.59771	-103.95
2.14	1367	1353.56	-219.008	4.65775	-103.95
2.15	1324	1364.77	-273.217	4.66923	-103.95
2.16	1372	1376.77	-237.214	4.69195	-103.95
2.17	1390	1389.46	-231.902	4.70352	-103.95
2.18	1388	1402.72	-247.169	6.05658	-103.95
2.19	1388	1416.44	-260.888	6.07155	-103.95
2.2	1462	1430.47	-200.917	6.08945	-103.95
2.21	1427	1444.65	-250.097	6.09723	-103.95
2.22	1394	1458.8	-297.25	6.1045	-103.95
2.23	1414	1472.74	-291.182	6.1123	-103.95
2.24	1545	1486.24	-173.684	6.14939	-103.95
2.25	1536	1499.08	-195.526	6.16459	-103.95
2.26	1492	1511.02	-251.469	6.19669	-103.95
2.27	1454	1521.82	-300.261	6.212	-103.95
2.28	1466	1531.2	-297.645	6.21598	-103.95
2.29	1527	1538.92	-244.363	6.23135	-103.95
2.3	1574	1544.72	-203.164	6.86289	-103.95
2.31	1586	1548.36	-194.809	6.87987	-103.95
2.32	1550	1549.64	-232.082	6.97002	-103.95
2.33	1560	1548.35	-220.799	6.98727	-103.95
2.34	1567	1544.36	-209.81	7.02138	-103.95
2.35	1555	1537.57	-215.013	7.03875	-103.95
2.36	1522	1527.91	-238.353	7.94173	-103.95
2.37	1535	1515.38	-212.825	7.9614	-103.95
2.38	1510	1500.03	-222.478	8.00182	-103.95
2.39	1482	1481.96	-232.409	8.02165	-103.95
2.4	1456	1461.31	-237.757	8.12437	-103.95
2.41	1407	1438.26	-263.702	8.1445	-103.95
2.42	1434	1413.01	-211.453	8.23822	-103.95
2.43	1437	1385.8	-181.241	8.25863	-103.95
2.44	1394	1356.87	-195.311	8.27207	-103.95
2.45	1305	1326.47	-253.914	8.29257	-103.95
2.46	1343	1294.86	-184.302	8.3178	-103.95
2.47	1301	1262.28	-193.721	8.33841	-103.95
2.48	1219	1228.96	-242.404	8.3895	-103.95
2.49	1193	1195.13	-234.572	8.41029	-103.95
2.5	1152	1160.99	-241.432	8.42008	-103.95
2.51	1126	1126.73	-233.171	8.44095	-103.95
2.52	1110	1092.52	-214.961	8.45793	-103.95
2.53	1098	1058.51	-192.954	8.47889	-103.95
2.54	1050	1024.84	-207.289	9.14226	-103.95
2.55	999	991.639	-225.084	9.16494	-103.95
2.56	947	959.001	-244.446	9.28532	-103.95
2.57	899	927.022	-260.467	9.30835	-103.95
2.58	878	895.779	-250.224	9.3539	-103.95
2.59	863	865.34	-234.785	9.3771	-103.95
2.6	832	835.759	-236.204	9.97024	-103.95
2.61	788	807.081	-251.526	9.99498	-103.95
2.62	774	779.342	-237.787	10.0115	-103.95
2.63	753	752.569	-232.014	10.0342	-103.95
2.64	727	726.78	-232.225	10.0363	-103.95
2.65	692	701.987	-242.433	10.0591	-103.95
2.66	633	678.195	-277.641	10.095	-103.95
2.67	635	655.403	-252.849	10.12	-103.95
2.68	612	633.604	-254.05	10.2052	-103.95
2.69	580	612.787	-265.232	10.2248	-103.95
2.7	576	592.934	-249.38	10.2305	-103.95
2.71	556	574.027	-250.472	10.2502	-103.95
2.72	542	556.041	-246.487	10.4645	-103.95
2.73	523	538.951	-248.397	10.4905	-103.95
2.74	490	522.728	-265.173	10.4988	-103.95
2.75	522	507.34	-217.785	10.5249	-103.95
2.76	522	492.755	-203.201	10.582	-103.95
2.77	510	478.941	-201.386	10.6083	-103.95
2.78	499	465.861	-199.307	10.6723	-103.95
2.79	464	453.483	-221.928	10.6857	-103.95
2.8	441	441.769	-233.215	10.6988	-103.95
2.81	433	430.686	-230.132	10.7122	-103.95
2.82	438	420.199	-214.645	10.7416	-103.95
2.83	439	410.274	-203.72	10.7683	-103.95
2.84	408	400.879	-225.324	11.4255	-103.95
2.85	386	391.98	-238.426	11.4539	-103.95
2.86	380	383.548	-235.994	11.6046	-103.95
2.87	384	375.553	-223.998	11.6335	-103.95
2.88	376	367.965	-224.411	11.6905	-103.95
2.89	364	360.759	-229.205	11.7196	-103.95
2.9	356	353.909	-230.355	11.9061	-103.95
2.91	368	347.391	-211.837	11.9357	-103.95
2.92	340	341.183	-233.628	11.9965	-103.95
2.93	323	335.262	-244.708	12.0263	-103.95
2.94	319	329.61	-243.056	12.0927	-103.95
2.95	328	324.209	-228.654	12.1228	-103.95
2.96	331	319.04	-220.486	12.1588	-103.95
2.97	316	314.089	-230.535	12.1744	-103.95
2.98	295	309.341	-246.787	12.1809	-103.95
2.99	279	304.783	-258.229	12.189	-103.95
3	294	300.403	-238.848	12.2047	-103.95
3.01	298	296.188	-230.634	12.2112	-103.95
3.02	296	292.129	-228.575	12.2792	-103.95
3.03	291	288.217	-229.663	12.3097	-103.95
3.04	288	284.443	-228.888	12.3742	-103.95
3.05	284	280.798	-229.244	12.405	-103.95
3.06	278	277.277	-231.722	12.413	-103.95
3.07	270	273.871	-236.317	12.4439	-103.95
3.08	270	270.576	-233.022	12.7147	-103.95
3.09	252	267.385	-247.831	12.7463	-103.95
3.1	237	264.294	-259.74	12.7493	-103.95
3.11	238	261.299	-255.744	12.781	-103.95
3.12	272	258.393	-218.839	12.8697	-103.95
3.13	234	255.575	-254.021	12.9017	-103.95
3.14	239	252.84	-246.286	12.9742	-103.95
3.15	261	250.185	-221.631	12.9782	-103.95
3.16	260	247.607	-220.053	13.0064	-103.95
3.17	244	245.103	-233.549	13.0105	-103.95
3.18	237	242.671	-238.116	13.0481	-103.95
3.19	238	240.307	-234.753	13.0806	-103.95
3.2	241	238.01	-229.456	13.7135	-103.95
3.21	226	235.778	-242.223	13.7477	-103.95
3.22	233	233.608	-233.054	13.9221	-103.95
3.23	240	231.499	-223.944	13.9291	-103.95
3.24	239	229.448	-222.894	13.9567	-103.95
3.25	236	227.455	-223.901	13.9636	-103.95
3.26	243	225.517	-214.963	13.9637	-103.95
3.27	233	223.633	-223.079	13.9984	-103.95
3.28	211	221.802	-243.247	14.0169	-103.95
3.29	224	220.022	-228.467	14.0324	-103.95
3.3	220	218.292	-230.737	14.0518	-103.95
3.31	210	216.61	-239.056	14.0673	-103.95
3.32	197	214.976	-250.422	14.0781	-103.95
3.33	183	213.389	-262.834	14.1132	-103.95
3.34	202	211.847	-242.293	14.2511	-103.95
3.35	208	210.35	-234.795	14.27	-103.95
3.36	206	208.896	-235.342	14.2708	-103.95
3.37	206	207.486	-233.931	14.2866	-103.95
3.38	208	206.117	-230.563	14.3056	-103.95
3.39	201	204.79	-236.236	14.3064	-103.95
3.4	200	203.505	-235.95	14.3374	-103.95
3.41	215	202.259	-219.705	14.3731	-103.95
3.42	217	201.054	-216.499	14.3914	-103.95
3.43	204	199.888	-228.334	14.4272	-103.95
3.44	192	198.762	-239.207	14.5164	-103.95
3.45	188	197.675	-242.121	14.5525	-103.95
3.46	195	196.628	-234.073	14.595	-103.95
3.47	202	195.619	-226.065	14.6314	-103.95
3.48	196	194.651	-231.096	14.6527	-103.95
3.49	186	193.722	-240.167	14.6892	-103.95
3.5	217	192.833	-208.278	14.9809	-103.95
3.51	206	191.985	-218.43	15.0157	-103.95
3.52	199	191.177	-224.623	15.0183	-103.95
3.53	200	190.412	-222.858	15.0532	-103.95
3.54	205	189.69	-217.136	15.1733	-103.95
3.55	196	189.012	-225.457	15.2111	-103.95
3.56	190	188.378	-230.824	15.2784	-103.95
3.57	190	187.791	-230.236	15.2999	-103.95
3.58	204	187.251	-215.697	15.3165	-103.95
3.59	186	186.76	-233.206	15.3381	-103.95
3.6	187	186.32	-231.766	15.3702	-103.95
3.61	193	185.933	-225.378	15.4085	-103.95
3.62	190	185.599	-228.044	15.8856	-103.95
3.63	181	185.321	-236.767	15.9253	-103.95
3.64	177	185.102	-240.547	16.0067	-103.95
3.65	188	184.942	-229.388	16.0074	-103.95
3.66	211	184.845	-206.291	16.0164	-103.95
3.67	198	184.812	-219.257	16.0467	-103.95
3.68	179	184.845	-238.29	16.0474	-103.95
3.69	174	184.946	-243.391	16.0563	-103.95
3.7	187	185.117	-230.563	16.0991	-103.95
3.71	200	185.361	-217.806	16.1141	-103.95
3.72	190	185.678	-228.123	16.1393	-103.95
3.73	192	186.07	-226.516	16.1543	-103.95
3.74	202	186.539	-216.985	16.236	-103.95
3.75	205	187.087	-214.532	16.2538	-103.95
3.76	191	187.713	-229.158	16.2596	-103.95
3.77	184	188.418	-236.863	16.2765	-103.95
3.78	181	189.203	-240.648	16.2944	-103.95
3.79	177	190.067	-245.512	16.3001	-103.95
3.8	174	191.01	-249.455	16.3804	-103.95
3.81	194	192.03	-230.476	16.395	-103.95
3.82	214	193.127	-211.572	16.4213	-103.95
3.83	211	194.297	-215.743	16.4343	-103.95
3.84	193	195.538	-234.983	16.436	-103.95
3.85	185	196.846	-244.291	16.4753	-103.95
3.86	188	198.217	-242.662	16.4833	-103.95
3.87	204	199.645	-228.09	16.5245	-103.95
3.88	222	201.124	-211.57	16.5516	-103.95
3.89	200	202.648	-235.093	16.5929	-103.95
3.9	190	204.208	-246.653	16.6438	-103.95
3.91	206	205.794	-232.24	16.6854	-103.95
3.92	215	207.397	-224.842	16.7884	-103.95
3.93	223	209.004	-218.45	16.8304	-103.95
3.94	228	210.604	-215.049	16.8501	-103.95
3.95	225	212.181	-219.627	16.8922	-103.95
3.96	207	213.721	-239.167	16.9265	-103.95
3.97	197	215.207	-250.652	16.9688	-103.95
3.98	205	216.621	-244.067	17.26	-103.95
3.99	220	217.946	-230.392	17.295	-103.95
4	219	219.163	-232.608	17.3031	-103.95
4.01	206	220.252	-246.697	17.3382	-103.95
4.02	216	221.194	-237.64	17.4898	-103.95
4.03	231	221.973	-223.419	17.5335	-103.95
4.04	234	222.572	-221.018	17.5954	-103.95
4.05	202	222.976	-253.421	17.6345	-103.95
4.06	214	223.173	-241.618	17.6394	-103.95
4.07	230	223.155	-225.6	17.6786	-103.95
4.08	222	222.916	-233.362	17.7052	-103.95
4.09	190	222.456	-264.901	17.7495	-103.95
4.1	219	221.776	-235.222	17.9003	-103.95
4.11	238	220.884	-215.33	17.9422	-103.95
4.12	223	219.79	-229.236	17.9451	-103.95
4.13	200	218.508	-250.953	17.987	-103.95
4.14	212	217.053	-237.498	18.0262	-103.95
4.15	224	215.444	-223.889	18.0713	-103.95
4.16	226	213.699	-220.145	18.0878	-103.95
4.17	214	211.841	-230.286	18.1331	-103.95
4.18	192	209.888	-250.334	18.1648	-103.95
4.19	191	207.862	-249.308	18.2102	-103.95
4.2	201	205.782	-237.227	18.2646	-103.95
4.21	205	203.666	-231.111	18.2882	-103.95
4.22	209	201.531	-224.977	18.3081	-103.95
4.23	206	199.394	-225.84	18.3103	-103.95
4.24	199	197.27	-230.716	18.3241	-103.95
4.25	193	195.172	-234.617	18.334	-103.95
4.26	221	193.111	-204.556	18.344	-103.95
4.27	222	191.099	-201.544	18.3539	-103.95
4.28	199	189.144	-222.59	18.37	-103.95
4.29	161	187.256	-258.701	18.3899	-103.95
4.3	189	185.441	-228.887	18.4466	-103.95
4.31	190	183.706	-226.151	18.4928	-103.95
4.32	186	182.055	-228.5	18.5903	-103.95
4.33	185	180.493	-227.939	18.5972	-103.95
4.34	197	179.024	-214.47	18.6368	-103.95
4.35	192	177.651	-218.096	18.6438	-103.95
4.36	194	176.374	-214.82	18.6489	-103.95
4.37	195	175.196	-212.641	18.6956	-103.95
4.38	159	174.116	-247.562	18.723	-103.95
4.39	186	173.135	-219.581	18.7358	-103.95
4.4	189	172.252	-215.698	18.7699	-103.95
4.41	174	171.466	-229.911	18.7827	-103.95
4.42	173	170.774	-230.219	18.792	-103.95
4.43	163	170.173	-239.618	18.839	-103.95
4.44	159	169.66	-243.106	18.9224	-103.95
4.45	160	169.233	-241.678	18.9698	-103.95
4.46	163	168.885	-238.33	19.0863	-103.95
4.47	172	168.612	-229.058	19.1308	-103.95
4.48	185	168.41	-215.855	19.1341	-103.95
4.49	190	168.271	-210.716	19.1787	-103.95
4.5	181	168.189	-219.634	19.2257	-103.95
4.51	178	168.157	-222.602	19.2739	-103.95
4.52	170	168.167	-230.613	19.5507	-103.95
4.53	163	168.213	-237.659	19.5859	-103.95
4.54	159	168.285	-241.731	19.5997	-103.95
4.55	162	168.375	-238.821	19.6349	-103.95
4.56	166	168.474	-234.92	19.8181	-103.95
4.57	171	168.573	-230.019	19.8678	-103.95
4.58	171	168.663	-230.108	19.8856	-103.95
4.59	148	168.734	-253.18	19.9243	-103.95
4.6	156	168.778	-245.224	19.9355	-103.95
4.61	168	168.785	-233.231	19.9742	-103.95
4.62	179	168.747	-222.193	19.981	-103.95
4.63	191	168.655	-210.101	19.9826	-103.95
4.64	172	168.502	-228.947	20.0311	-103.95
4.65	161	168.279	-239.725	20.0327	-103.95
4.66	155	167.982	-245.428	20.0379	-103.95
4.67	150	167.605	-250.051	20.052	-103.95
4.68	157	167.145	-242.59	20.0661	-103.95
4.69	156	166.598	-243.044	20.0882	-103.95
4.7	152	165.965	-246.411	20.1023	-103.95
4.71	149	165.246	-248.691	20.112	-103.95
4.72	159	164.443	-237.889	20.1165	-103.95
4.73	168	163.561	-228.006	20.1625	-103.95
4.74	167	162.604	-228.049	20.2352	-103.95
4.75	154	161.578	-240.024	20.2859	-103.95
4.76	151	160.491	-241.937	20.3486	-103.95
4.77	167	159.35	-224.796	20.3533	-103.95
4.78	173	158.164	-217.609	20.3996	-103.95
4.79	162	156.939	-227.385	20.4044	-103.95
4.8	154	155.684	-234.13	20.4547	-103.95
4.81	161	154.408	-225.853	20.4585	-103.95
4.82	166	153.115	-219.561	20.4981	-103.95
4.83	163	151.815	-221.26	20.506	-103.95
4.84	145	150.512	-237.958	20.5098	-103.95
4.85	156	149.213	-225.658	20.5171	-103.95
4.86	156	147.922	-224.367	20.5495	-103.95
4.87	150	146.644	-229.089	20.5686	-103.95
4.88	148	145.382	-229.828	20.6167	-103.95
4.89	157	144.14	-219.586	20.6684	-103.95
4.9	156	142.922	-219.367	20.6964	-103.95
4.91	149	141.729	-225.174	20.7483	-103.95
4.92	142	140.563	-231.008	20.8239	-103.95
4.93	149	139.426	-222.871	20.8761	-103.95
4.94	144	138.319	-226.765	20.9017	-103.95
4.95	140	137.244	-229.69	20.9431	-103.95
4.96	141	136.201	-227.647	20.9542	-103.95
4.97	137	135.191	-230.636	20.9838	-103.95
4.98	142	134.213	-224.658	20.9957	-103.95
4.99	138	133.268	-227.713	21.0365	-103.95
5	127	132.355	-237.8	21.0534	-103.95
5.01	136	131.474	-227.92	21.0997	-103.95
5.02	128	130.626	-235.071	21.1062	-103.95
5.03	130	129.808	-232.253	21.1527	-103.95
5.04	135	129.02	-226.466	21.2221	-103.95
5.05	128	128.262	-232.707	21.2754	-103.95
5.06	139	127.532	-220.977	21.4052	-103.95
5.07	142	126.829	-217.275	21.4322	-103.95
5.08	139	126.153	-219.599	21.4589	-103.95
5.09	135	125.502	-222.948	21.4861	-103.95
5.1	115	124.876	-242.321	21.5458	-103.95
5.11	126	124.272	-230.717	21.5999	-103.95
5.12	134	123.69	-222.135	21.8527	-103.95
5.13	111	123.129	-244.574	21.888	-103.95
5.14	114	122.587	-241.032	21.9057	-103.95
5.15	117	122.064	-237.509	21.9076	-103.95
5.16	114	121.558	-240.003	21.943	-103.95
5.17	104	121.068	-249.514	21.9478	-103.95
5.18	119	120.594	-234.039	21.9608	-103.95
5.19	109	120.134	-243.579	22.003	-103.95
5.2	106	119.688	-246.133	22.0631	-103.95
5.21	115	119.254	-236.699	22.1165	-103.95
5.22	118	118.832	-233.277	22.1186	-103.95
5.23	119	118.421	-231.866	22.1252	-103.95
5.24	116	118.02	-234.466	22.158	-103.95
5.25	112	117.629	-238.075	22.1721	-103.95
5.26	115	117.247	-234.693	22.1808	-103.95
5.27	112	116.874	-237.319	22.2137	-103.95
5.28	115	116.508	-233.954	22.2415	-103.95
5.29	113	116.151	-235.596	22.2487	-103.95
5.3	93	115.8	-255.245	22.2647	-103.95
5.31	110	115.456	-237.901	22.2974	-103.95
5.32	109	115.118	-238.564	22.3047	-103.95
5.33	104	114.787	-243.232	22.3207	-103.95
5.34	104	114.461	-242.907	22.3392	-103.95
5.35	103	114.141	-243.587	22.3954	-103.95
5.36	114	113.827	-232.272	22.4106	-103.95
5.37	123	113.517	-222.963	22.4257	-103.95
5.38	120	113.213	-225.659	22.4331	-103.95
5.39	106	112.914	-239.36	22.4457	-103.95
5.4	108	112.62	-237.065	22.467	-103.95
5.41	114	112.33	-230.776	22.4821	-103.95
5.42	116	112.046	-228.491	22.4895	-103.95
5.43	102	111.766	-242.212	22.5021	-103.95
5.44	96	111.491	-247.937	22.5736	-103.95
5.45	100	111.221	-243.667	22.6303	-103.95
5.46	109	110.956	-234.401	22.642	-103.95
5.47	105	110.696	-238.141	22.6763	-103.95
5.48	108	110.441	-234.886	22.6989	-103.95
5.49	104	110.191	-238.636	22.7013	-103.95
5.5	102	109.946	-240.392	22.7333	-103.95
5.51	116	109.707	-226.153	22.7584	-103.95
5.52	117	109.474	-224.919	22.7776	-103.95
5.53	115	109.247	-226.692	22.8348	-103.95
5.54	111	109.026	-230.471	22.9343	-103.95
5.55	106	108.811	-235.257	22.9773	-103.95
5.56	101	108.604	-240.049	22.992	-103.95
5.57	108	108.403	-232.849	23.0351	-103.95
5.58	113	108.211	-227.656	23.0881	-103.95
5.59	109	108.026	-231.472	23.1462	-103.95
5.6	98	107.85	-242.296	23.1852	-103.95
5.61	93	107.683	-247.129	23.2435	-103.95
5.62	95	107.526	-244.972	23.263	-103.95
5.63	103	107.38	-236.825	23.2985	-103.95
5.64	107	107.244	-232.69	23.3216	-103.95
5.65	107	107.121	-232.566	23.3332	-103.95
5.66	102	107.009	-237.455	23.3571	-103.95
5.67	94	106.912	-245.357	23.3919	-103.95
5.68	84	106.829	-255.274	23.4732	-103.95
5.69	106	106.761	-233.206	23.5323	-103.95
5.7	118	106.71	-221.155	23.5403	-103.95
5.71	114	106.676	-225.121	23.5996	-103.95
5.72	98	106.661	-241.106	23.7426	-103.95
5.73	113	106.665	-226.111	23.752	-103.95
5.74	112	106.691	-227.136	23.8024	-103.95
5.75	107	106.739	-232.185	23.8119	-103.95
5.76	110	106.811	-229.256	23.8842	-103.95
5.77	112	106.908	-227.353	23.9116	-103.95
5.78	111	107.031	-228.476	23.9444	-103.95
5.79	113	107.182	-226.627	23.9719	-103.95
5.8	119	107.362	-220.807	23.9861	-103.95
5.81	120	107.572	-220.018	24.0465	-103.95
5.82	116	107.814	-224.26	24.0704	-103.95
5.83	109	108.089	-231.535	24.0957	-103.95
5.84	102	108.399	-238.844	24.131	-103.95
5.85	104	108.743	-237.189	24.1476	-103.95
5.86	113	109.124	-228.57	24.1564	-103.95
5.87	115	109.542	-226.988	24.1663	-103.95
5.88	116	109.998	-226.444	24.2018	-103.95
5.89	140	110.493	-202.938	24.2085	-103.95
5.9	137	111.026	-206.471	24.2272	-103.95
5.91	132	111.597	-212.043	24.2628	-103.95
5.92	127	112.208	-217.653	24.2719	-103.95
5.93	125	112.856	-220.302	24.2917	-103.95
5.94	119	113.542	-226.988	24.3331	-103.95
5.95	119	114.264	-227.71	24.3529	-103.95
5.96	118	115.021	-229.466	24.4261	-103.95
5.97	107	115.81	-241.256	24.458	-103.95
5.98	109	116.63	-240.076	24.4713	-103.95
5.99	116	117.478	-233.924	24.4877	-103.95
6	126	118.351	-224.796	24.5098	-103.95
6.01	137	119.245	-214.69	24.5196	-103.95
6.02	133	120.156	-219.601	24.533	-103.95
6.03	124	121.08	-229.526	24.5603	-103.95
6.04	115	122.013	-239.458	24.5668	-103.95
6.05	113	122.948	-242.394	24.5716	-103.95
6.06	133	123.881	-223.327	24.5844	-103.95
6.07	125	124.806	-232.251	24.5952	-103.95
6.08	116	125.715	-242.161	24.6003	-103.95
6.09	112	126.602	-247.047	24.6171	-103.95
6.1	113	127.459	-246.904	24.6222	-103.95
6.11	117	128.277	-243.723	24.6288	-103.95
6.12	125	129.049	-236.494	24.6464	-103.95
6.13	130	129.763	-232.209	24.6572	-103.95
6.14	121	130.411	-241.857	24.6623	-103.95
6.15	128	130.983	-235.429	24.6663	-103.95
6.16	128	131.469	-235.914	24.6715	-103.95
6.17	123	131.858	-241.303	24.6792	-103.95
6.18	114	132.142	-250.588	24.6948	-103.95
6.19	109	132.313	-255.758	24.7096	-103.95
6.2	119	132.364	-245.809	24.7195	-103.95
6.21	123	132.29	-241.736	24.7285	-103.95
6.22	108	132.089	-256.535	24.7337	-103.95
6.23	129	131.76	-235.205	24.7554	-103.95
6.24	135	131.304	-228.75	24.757	-103.95
6.25	137	130.726	-226.171	24.772	-103.95
6.26	140	130.031	-222.477	24.773	-103.95
6.27	146	129.228	-215.674	24.7814	-103.95
6.28	133	128.326	-227.771	24.7818	-103.95
6.29	133	127.335	-226.78	24.8004	-103.95
6.3	146	126.266	-212.712	24.8179	-103.95
6.31	143	125.132	-214.577	24.8204	-103.95
6.32	140	123.944	-216.389	24.8252	-103.95
6.33	130	122.713	-225.158	24.8326	-103.95
6.34	116	121.45	-237.895	24.8355	-103.95
6.35	99	120.165	-253.611	24.8399	-103.95
6.36	119	118.868	-232.314	24.8439	-103.95
6.37	126	117.568	-224.014	24.8629	-103.95
6.38	123	116.273	-225.718	24.8651	-103.95
6.39	113	114.988	-234.434	24.883	-103.95
6.4	137	113.722	-209.167	24.8878	-103.95
6.41	132	112.478	-212.924	24.8953	-103.95
6.42	116	111.263	-227.708	24.9026	-103.95
6.43	101	110.079	-241.524	24.9242	-103.95
6.44	107	108.93	-234.376	24.9278	-103.95
6.45	108	107.82	-232.266	24.9441	-103.95
6.46	110	106.751	-229.197	24.9633	-103.95
6.47	114	105.724	-224.169	24.9871	-103.95
6.48	110	104.738	-227.184	24.9906	-103.95
6.49	114	103.795	-222.241	25.0071	-103.95
6.5	113	102.895	-222.341	25.0157	-103.95
6.51	106	102.039	-228.484	25.0263	-103.95
6.52	99	101.227	-234.672	25.0468	-103.95
6.53	112	100.458	-220.904	25.0537	-103.95
6.54	120	99.7342	-212.18	25.0645	-103.95
6.55	120	99.0537	-211.499	25.0645	-103.95
6.56	113	98.4162	-217.862	25.0656	-103.95
6.57	94	97.8211	-236.267	25.0684	-103.95
6.58	94	97.2673	-235.713	25.0788	-103.95
6.59	100	96.7539	-229.199	25.1101	-103.95
6.6	99	96.2797	-229.725	25.1278	-103.95
6.61	105	95.8433	-223.289	25.1278	-103.95
6.62	102	95.4433	-225.889	25.1288	-103.95
6.63	97	95.0782	-230.524	25.1317	-103.95
6.64	94	94.7464	-233.192	25.1544	-103.95
6.65	94	94.4462	-232.892	25.1565	-103.95
6.66	95	94.176	-231.621	25.1834	-103.95
6.67	93	93.9337	-233.379	25.1979	-103.95
6.68	89	93.7177	-237.163	25.2178	-103.95
6.69	94	93.5258	-231.971	25.22	-103.95
6.7	92	93.3562	-233.802	25.2378	-103.95
6.71	96	93.2066	-229.652	25.2469	-103.95
6.72	103	93.075	-222.521	25.2615	-103.95
6.73	87	92.9591	-238.405	25.2619	-103.95
6.74	101	92.8565	-224.302	25.2834	-103.95
6.75	104	92.7648	-221.21	25.2846	-103.95
6.76	95	92.6815	-230.127	25.2907	-103.95
6.77	94	92.6041	-231.05	25.295	-103.95
6.78	93	92.5298	-231.975	25.3015	-103.95
6.79	92	92.4562	-232.902	25.3256	-103.95
6.8	89	92.3805	-235.826	25.3472	-103.95
6.81	78	92.3002	-246.746	25.3484	-103.95
6.82	93	92.2129	-231.658	25.3545	-103.95
6.83	98	92.1163	-226.562	25.3589	-103.95
6.84	96	92.0086	-228.454	25.3785	-103.95
6.85	89	91.888	-235.333	25.3914	-103.95
6.86	94	91.7533	-230.199	25.4426	-103.95
6.87	92	91.6037	-232.049	25.4555	-103.95
6.88	87	91.4389	-236.884	25.4683	-103.95
6.89	81	91.259	-242.705	25.4773	-103.95
6.9	89	91.0646	-234.51	25.4947	-103.95
6.91	98	90.8566	-225.302	25.5127	-103.95
6.92	94	90.6362	-229.082	25.5318	-103.95
6.93	83	90.4035	-239.849	25.5326	-103.95
6.94	97	90.159	-225.605	25.5416	-103.95
6.95	98	89.9036	-224.349	25.5501	-103.95
6.96	94	89.639	-228.084	25.5591	-103.95
6.97	88	89.367	-233.812	25.5593	-103.95
6.98	72	89.0894	-249.535	25.5655	-103.95
6.99	86	88.8082	-235.254	25.5771	-103.95
7	86	88.5248	-234.97	25.5892	-103.95
7.01	82	88.2409	-238.686	25.5963	-103.95
7.02	98	87.9577	-222.403	25.6145	-103.95
7.03	86	87.6766	-234.122	25.6146	-103.95
7.04	82	87.3987	-237.844	25.622	-103.95
7.05	83	87.1249	-236.57	25.623	-103.95
7.06	88	86.856	-231.302	25.6238	-103.95
7.07	76	86.5928	-243.038	25.6299	-103.95
7.08	78	86.336	-240.781	25.6301	-103.95
7.09	84	86.0859	-234.531	25.6539	-103.95
7.1	89	85.8431	-229.289	25.6644	-103.95
7.11	75	85.6078	-243.053	25.6791	-103.95
7.12	71	85.3804	-246.826	25.6867	-103.95
7.13	80	85.1609	-237.606	25.6877	-103.95
7.14	98	84.9497	-219.395	25.6946	-103.95
7.15	95	84.7467	-222.192	25.6989	-103.95
7.16	90	84.5519	-226.997	25.7198	-103.95
7.17	89	84.3653	-227.811	25.7292	-103.95
7.18	91	84.1869	-225.632	25.7388	-103.95
7.19	89	84.0165	-227.462	25.7416	-103.95
7.2	100	83.8541	-216.3	25.7607	-103.95
7.21	93	83.6995	-223.145	25.7639	-103.95
7.22	82	83.5524	-233.998	25.7847	-103.95
7.23	95	83.4127	-220.858	25.8038	-103.95
7.24	85	83.2801	-230.726	25.8066	-103.95
7.25	82	83.1544	-233.6	25.8258	-103.95
7.26	87	83.0353	-228.481	25.8313	-103.95
7.27	97	82.9227	-218.368	25.8574	-103.95
7.28	83	82.8161	-232.262	25.8757	-103.95
7.29	73	82.7154	-242.161	25.8862	-103.95
7.3	66	82.6203	-249.066	25.8965	-103.95
7.31	63	82.5305	-251.976	25.9228	-103.95
7.32	77	82.4459	-237.891	25.9411	-103.95
7.33	88	82.3661	-226.812	25.942	-103.95
7.34	94	82.2909	-220.736	25.9482	-103.95
7.35	94	82.2201	-220.666	25.9503	-103.95
7.36	78	82.1535	-236.599	25.9516	-103.95
7.37	83	82.091	-231.536	25.9585	-103.95
7.38	83	82.0323	-231.478	25.9845	-103.95
7.39	79	81.9773	-235.423	25.9937	-103.95
7.4	87	81.9259	-227.371	26.0076	-103.95
7.41	86	81.8779	-228.323	26.0138	-103.95
7.42	83	81.8332	-231.279	26.0158	-103.95
7.43	81	81.7918	-233.237	26.0241	-103.95
7.44	84	81.7536	-230.199	26.0297	-103.95
7.45	79	81.7185	-235.164	26.0502	-103.95
7.46	89	81.6864	-225.132	26.0594	-103.95
7.47	99	81.6574	-215.103	26.089	-103.95
7.48	94	81.6315	-220.077	26.0955	-103.95
7.49	93	81.6086	-221.054	26.0972	-103.95
7.5	77	81.5888	-237.034	26.114	-103.95
7.51	67	81.5721	-247.018	26.1156	-103.95
7.52	76	81.5586	-238.004	26.1316	-103.95
7.53	83	81.5483	-230.994	26.1471	-103.95
7.54	89	81.5413	-224.987	26.1549	-103.95
7.55	87	81.5375	-226.983	26.1597	-103.95
7.56	77	81.5372	-236.983	26.1624	-103.95
7.57	80	81.5405	-233.986	26.1632	-103.95
7.58	85	81.5472	-228.993	26.1702	-103.95
7.59	87	81.5577	-227.003	26.18	-103.95
7.6	86	81.572	-228.017	26.181	-103.95
7.61	88	81.5901	-226.036	26.1816	-103.95
7.62	93	81.6121	-221.058	26.1942	-103.95
7.63	87	81.6382	-227.084	26.1976	-103.95
7.64	75	81.6685	-239.114	26.2132	-103.95
7.65	71	81.7028	-243.148	26.2258	-103.95
7.66	80	81.7415	-234.187	26.2286	-103.95
7.67	82	81.7844	-232.23	26.2364	-103.95
7.68	81	81.8316	-233.277	26.24	-103.95
7.69	80	81.8832	-234.329	26.242	-103.95
7.7	82	81.939	-232.384	26.2472	-103.95
7.71	79	81.9991	-235.445	26.2604	-103.95
7.72	81	82.0635	-233.509	26.2618	-103.95
7.73	91	82.132	-223.577	26.2774	-103.95
7.74	90	82.2045	-224.65	26.2805	-103.95
7.75	81	82.2809	-233.726	26.286	-103.95
7.76	80	82.361	-234.806	26.3063	-103.95
7.77	88	82.4446	-226.89	26.3084	-103.95
7.78	77	82.5314	-237.977	26.3145	-103.95
7.79	78	82.6211	-237.067	26.3283	-103.95
7.8	81	82.7133	-234.159	26.3438	-103.95
7.81	84	82.8076	-231.253	26.347	-103.95
7.82	94	82.9035	-221.349	26.3525	-103.95
7.83	84	83.0005	-231.446	26.3636	-103.95
7.84	75	83.0978	-240.543	26.3711	-103.95
7.85	78	83.1949	-237.64	26.3793	-103.95
7.86	102	83.291	-213.737	26.3811	-103.95
7.87	92	83.3855	-223.831	26.3846	-103.95
7.88	84	83.4774	-231.923	26.3896	-103.95
7.89	80	83.566	-236.012	26.4302	-103.95
7.9	82	83.6507	-234.096	26.4378	-103.95
7.91	80	83.7308	-236.176	26.446	-103.95
7.92	80	83.8057	-236.251	26.4466	-103.95
7.93	85	83.8751	-231.321	26.4514	-103.95
7.94	95	83.9386	-221.384	26.4564	-103.95
7.95	86	83.9961	-230.442	26.467	-103.95
7.96	82	84.0479	-234.493	26.484	-103.95
7.97	79	84.0942	-237.54	26.487	-103.95
7.98	75	84.1356	-241.581	26.4921	-103.95
7.99	80	84.1726	-236.618	26.5013	-103.95
8	79	84.206	-237.651	26.5019	-103.95
8.01	81	84.2368	-235.682	26.5134	-103.95
8.02	85	84.2658	-231.711	26.5278	-103.95
8.03	81	84.294	-235.739	26.5339	-103.95
8.04	78	84.3224	-238.768	26.551	-103.95
8.05	84	84.3517	-232.797	26.554	-103.95
8.06	93	84.383	-223.828	26.5552	-103.95
8.07	88	84.4167	-228.862	26.5591	-103.95
8.08	87	84.4536	-229.899	26.5602	-103.95
8.09	94	84.4942	-222.94	26.5683	-103.95
8.1	98	84.5387	-218.984	26.569	-103.95
8.11	83	84.5873	-234.033	26.5804	-103.95
8.12	83	84.6402	-234.086	26.5949	-103.95
8.13	87	84.6972	-230.143	26.6224	-103.95
8.14	92	84.7582	-225.204	26.6274	-103.95
8.15	92	84.8226	-225.268	26.6377	-103.95
8.16	78	84.8897	-239.335	26.6476	-103.95
8.17	73	84.9589	-244.404	26.6594	-103.95
8.18	78	85.0293	-239.475	26.7051	-103.95
8.19	91	85.0999	-226.545	26.7089	-103.95
8.2	92	85.1694	-225.615	26.721	-103.95
8.21	96	85.2366	-221.682	26.7269	-103.95
8.22	94	85.2999	-223.745	26.7313	-103.95
8.23	83	85.3578	-234.803	26.7419	-103.95
8.24	67	85.4083	-250.854	26.7765	-103.95
8.25	72	85.4498	-245.895	26.7849	-103.95
8.26	80	85.4803	-237.926	26.7886	-103.95
8.27	87	85.4982	-230.944	26.792	-103.95
8.28	90	85.5016	-227.947	26.7989	-103.95
8.29	95	85.489	-222.934	26.802	-103.95
8.3	91	85.4592	-226.905	26.8054	-103.95
8.31	85	85.411	-232.857	26.8096	-103.95
8.32	89	85.3439	-228.789	26.8215	-103.95
8.33	94	85.2576	-223.703	26.8527	-103.95
8.34	82	85.1521	-235.598	26.8598	-103.95
8.35	74	85.0278	-243.473	26.8643	-103.95
8.36	86	84.8857	-231.331	26.8698	-103.95
8.37	88	84.7269	-229.172	26.8732	-103.95
8.38	88	84.5527	-228.998	26.8743	-103.95
8.39	89	84.3648	-227.81	26.8773	-103.95
8.4	90	84.165	-226.61	26.8894	-103.95
8.41	92	83.9549	-224.4	26.8936	-103.95
8.42	88	83.7365	-228.182	26.9323	-103.95
8.43	85	83.5115	-230.957	26.9423	-103.95
8.44	83	83.2815	-232.727	26.9435	-103.95
8.45	78	83.0483	-237.494	26.944	-103.95
8.46	75	82.8132	-240.259	26.9453	-103.95
8.47	77	82.5776	-238.023	26.961	-103.95
8.48	81	82.3427	-233.788	26.9616	-103.95
8.49	81	82.1096	-233.555	26.9822	-103.95
8.5	84	81.8792	-230.325	26.9899	-103.95
8.51	88	81.6522	-226.098	26.9924	-103.95
8.52	88	81.4295	-225.875	27.004	-103.95
8.53	82	81.2114	-231.657	27.0109	-103.95
8.54	88	80.9987	-225.444	27.0117	-103.95
8.55	81	80.7916	-232.237	27.0122	-103.95
8.56	74	80.5904	-239.036	27.0292	-103.95
8.57	76	80.3955	-236.841	27.0504	-103.95
8.58	88	80.207	-224.652	27.0548	-103.95
8.59	81	80.025	-231.47	27.0582	-103.95
8.6	75	79.8495	-237.295	27.0607	-103.95
8.61	80	79.6803	-232.126	27.0723	-103.95
8.62	79	79.5175	-232.963	27.0792	-103.95
8.63	86	79.3608	-225.806	27.0907	-103.95
8.64	84	79.2103	-227.656	27.0928	-103.95
8.65	71	79.0657	-240.511	27.1218	-103.95
8.66	68	78.9269	-243.372	27.1232	-103.95
8.67	64	78.7937	-247.239	27.1406	-103.95
8.68	76	78.6659	-235.111	27.1593	-103.95
8.69	93	78.5433	-217.989	27.1614	-103.95
8.7	77	78.4257	-233.871	27.165	-103.95
8.71	75	78.3129	-235.758	27.1904	-103.95
8.72	78	78.2045	-232.65	27.1956	-103.95
8.73	79	78.1004	-231.546	27.2012	-103.95
8.74	69	78.0003	-241.446	27.2083	-103.95
8.75	68	77.9039	-242.349	27.2093	-103.95
8.76	72	77.8109	-238.256	27.2119	-103.95
8.77	79	77.721	-231.167	27.2179	-103.95
8.78	85	77.6342	-225.08	27.2205	-103.95
8.79	73	77.55	-236.996	27.2218	-103.95
8.8	72	77.4684	-237.914	27.2266	-103.95
8.81	78	77.3892	-231.835	27.2337	-103.95
8.82	86	77.312	-223.758	27.2338	-103.95
8.83	84	77.2369	-225.682	27.2645	-103.95
8.84	79	77.1635	-230.609	27.27	-103.95
8.85	77	77.0918	-232.537	27.2771	-103.95
8.86	79	77.0215	-230.467	27.2808	-103.95
8.87	96	76.9526	-213.398	27.2868	-103.95
8.88	77	76.8849	-232.33	27.2894	-103.95
8.89	65	76.8183	-244.264	27.2907	-103.95
8.9	71	76.7527	-238.198	27.2955	-103.95
8.91	101	76.688	-208.134	27.2982	-103.95
8.92	93	76.6241	-216.07	27.3027	-103.95
8.93	80	76.561	-229.006	27.3211	-103.95
8.94	69	76.4985	-239.944	27.3416	-103.95
8.95	62	76.4366	-246.882	27.3673	-103.95
8.96	69	76.3752	-239.821	27.3752	-103.95
8.97	76	76.3144	-232.76	27.3819	-103.95
8.98	78	76.254	-230.699	27.3903	-103.95
8.99	70	76.194	-238.639	27.4109	-103.95
9	75	76.1344	-233.58	27.4135	-103.95
9.01	79	76.0751	-229.521	27.4318	-103.95
9.02	78	76.0162	-230.462	27.4445	-103.95
9.03	68	75.9575	-240.403	27.4489	-103.95
9.04	76	75.8992	-232.345	27.4513	-103.95
9.05	84	75.8411	-224.287	27.4829	-103.95
9.06	85	75.7832	-223.229	27.5013	-103.95
9.07	78	75.7257	-230.171	27.5184	-103.95
9.08	78	75.6683	-230.114	27.5249	-103.95
9.09	69	75.6112	-239.057	27.5922	-103.95
9.1	65	75.5543	-243	27.5946	-103.95
9.11	69	75.4977	-238.943	27.6007	-103.95
9.12	83	75.4412	-224.887	27.6155	-103.95
9.13	71	75.3849	-236.83	27.6354	-103.95
9.14	64	75.3289	-243.774	27.6621	-103.95
9.15	69	75.2731	-238.719	27.6663	-103.95
9.16	85	75.2175	-222.663	27.6706	-103.95
9.17	80	75.1621	-227.608	27.6855	-103.95
9.18	81	75.107	-226.552	27.6922	-103.95
9.19	84	75.052	-223.498	27.7055	-103.95
9.2	80	74.9973	-227.443	27.7364	-103.95
9.21	75	74.9428	-232.388	27.7502	-103.95
9.22	72	74.8884	-235.334	27.7566	-103.95
9.23	75	74.8342	-232.28	27.7624	-103.95
9.24	81	74.7801	-226.226	27.7905	-103.95
9.25	75	74.7263	-232.172	27.8016	-103.95
9.26	71	74.6727	-236.118	27.8047	-103.95
9.27	73	74.6193	-234.065	27.8103	-103.95
9.28	82	74.5662	-225.012	27.8205	-103.95
9.29	84	74.5134	-222.959	27.8247	-103.95
9.3	90	74.4608	-216.906	27.8269	-103.95
9.31	85	74.4086	-221.854	27.8277	-103.95
9.32	73	74.3567	-233.802	27.8386	-103.95
9.33	86	74.3051	-220.751	27.8444	-103.95
9.34	78	74.254	-228.7	27.8609	-103.95
9.35	75	74.2034	-231.649	27.8631	-103.95
9.36	78	74.1532	-228.599	27.872	-103.95
9.37	80	74.1036	-226.549	27.872	-103.95
9.38	82	74.0546	-224.5	27.8752	-103.95
9.39	82	74.0062	-224.452	27.879	-103.95
9.4	77	73.9585	-229.404	27.8808	-103.95
9.41	62	73.9116	-244.357	27.8952	-103.95
9.42	72	73.8656	-234.311	27.8982	-103.95
9.43	75	73.8205	-231.266	27.9092	-103.95
9.44	73	73.7764	-233.222	27.9147	-103.95
9.45	67	73.7335	-239.179	27.915	-103.95
9.46	60	73.6919	-246.137	27.9337	-103.95
9.47	63	73.6516	-243.097	27.9426	-103.95
9.48	61	73.6128	-245.058	27.9431	-103.95
9.49	52	73.5757	-254.021	27.9497	-103.95
9.5	64	73.5404	-241.986	27.95	-103.95
9.51	61	73.5071	-244.953	27.9694	-103.95
9.52	63	73.4759	-242.921	27.9767	-103.95
9.53	70	73.4472	-235.893	27.9855	-103.95
9.54	67	73.421	-238.866	27.9954	-103.95
9.55	72	73.3975	-233.843	28.0139	-103.95
9.56	79	73.3771	-226.823	28.0208	-103.95
9.57	83	73.36	-222.805	28.0214	-103.95
9.58	76	73.3464	-229.792	28.0277	-103.95
9.59	87	73.3366	-218.782	28.0404	-103.95
9.6	82	73.3308	-223.776	28.042	-103.95
9.61	73	73.3293	-232.775	28.0476	-103.95
9.62	77	73.3325	-228.778	28.052	-103.95
9.63	61	73.3405	-244.786	28.0664	-103.95
9.64	61	73.3537	-244.799	28.0925	-103.95
9.65	67	73.3722	-238.818	28.0988	-103.95
9.66	68	73.3965	-237.842	28.1062	-103.95
9.67	74	73.4268	-231.872	28.1129	-103.95
9.68	78	73.4633	-227.909	28.1131	-103.95
9.69	79	73.5061	-226.952	28.1231	-103.95
9.7	78	73.5557	-228.001	28.1357	-103.95
9.71	79	73.612	-227.058	28.1404	-103.95
9.72	80	73.6754	-226.121	28.1775	-103.95
9.73	78	73.7459	-228.191	28.1841	-103.95
9.74	73	73.8235	-233.269	28.1861	-103.95
9.75	80	73.9084	-226.354	28.1861	-103.95
9.76	64	74.0005	-242.446	28.207	-103.95
9.77	66	74.0998	-240.545	28.2118	-103.95
9.78	83	74.2061	-223.652	28.2168	-103.95
9.79	91	74.3192	-215.765	28.222	-103.95
9.8	71	74.439	-235.884	28.2233	-103.95
9.81	70	74.5649	-237.01	28.2279	-103.95
9.82	78	74.6967	-229.142	28.2462	-103.95
9.83	77	74.8337	-230.279	28.2538	-103.95
9.84	68	74.9752	-239.421	28.2553	-103.95
9.85	81	75.1206	-226.566	28.2575	-103.95
9.86	88	75.2689	-219.714	28.2576	-103.95
9.87	67	75.4189	-240.864	28.2866	-103.95
9.88	67	75.5696	-241.015	28.2884	-103.95
9.89	61	75.7195	-247.165	28.2935	-103.95
9.9	67	75.8671	-241.313	28.2948	-103.95
9.91	86	76.0106	-222.456	28.2995	-103.95
9.92	73	76.1482	-235.594	28.3002	-103.95
9.93	80	76.2779	-228.723	28.3089	-103.95
9.94	84	76.3975	-224.843	28.3178	-103.95
9.95	80	76.5049	-228.95	28.3181	-103.95
9.96	77	76.598	-232.043	28.3254	-103.95
9.97	73	76.6745	-236.12	28.3269	-103.95
9.98	75	76.7327	-234.178	28.3475	-103.95
9.99	81	76.7706	-228.216	28.3583	-103.95
10	80	76.7869	-229.232	28.372	-103.95
10.01	85	76.7806	-224.226	28.3807	-103.95
10.02	84	76.751	-225.196	28.3881	-103.95
10.03	79	76.6979	-230.143	28.39	-103.95
10.04	74	76.6217	-235.067	28.4194	-103.95
10.05	81	76.5233	-227.969	28.4308	-103.95
10.06	82	76.4037	-226.849	28.4427	-103.95
10.07	82	76.2647	-226.71	28.4545	-103.95
10.08	87	76.1082	-221.554	28.4552	-103.95
10.09	77	75.9362	-231.382	28.4601	-103.95
10.1	78	75.7511	-230.197	28.4682	-103.95
10.11	76	75.5552	-232.001	28.4689	-103.95
10.12	65	75.3508	-242.796	28.4881	-103.95
10.13	74	75.1402	-233.586	28.5022	-103.95
10.14	71	74.9255	-236.371	28.503	-103.95
10.15	72	74.7089	-235.154	28.5149	-103.95
10.16	80	74.4922	-226.938	28.5266	-103.95
10.17	79	74.2771	-227.723	28.5274	-103.95
10.18	72	74.0652	-234.511	28.5404	-103.95
10.19	68	73.8578	-238.303	28.5411	-103.95
10.2	67	73.6564	-239.102	28.5464	-103.95
10.21	71	73.4619	-234.907	28.5604	-103.95
10.22	68	73.2754	-237.721	28.5657	-103.95
10.23	66	73.0976	-239.543	28.5745	-103.95
10.24	67	72.9293	-238.375	28.5771	-103.95
10.25	72	72.7711	-233.217	28.6126	-103.95
10.26	82	72.6236	-223.069	28.6188	-103.95
10.27	76	72.4873	-228.933	28.6281	-103.95
10.28	68	72.3627	-236.808	28.6284	-103.95
10.29	68	72.25	-236.695	28.6381	-103.95
10.3	59	72.1496	-245.595	28.6497	-103.95
10.31	72	72.0618	-232.507	28.6535	-103.95
10.32	84	71.9866	-220.432	28.6852	-103.95
10.33	78	71.9243	-226.37	28.7007	-103.95
10.34	76	71.8748	-228.32	28.701	-103.95
10.35	70	71.8381	-234.284	28.7022	-103.95
10.36	67	71.8142	-237.26	28.7031	-103.95
10.37	68	71.803	-236.248	28.7208	-103.95
10.38	72	71.8043	-232.25	28.7262	-103.95
10.39	73	71.8179	-231.263	28.741	-103.95
10.4	78	71.8436	-226.289	28.7427	-103.95
10.41	84	71.8811	-220.327	28.7751	-103.95
10.42	79	71.9301	-225.376	28.776	-103.95
10.43	74	71.9902	-230.436	28.7843	-103.95
10.44	68	72.0613	-236.507	28.7937	-103.95
10.45	64	72.1429	-240.588	28.8117	-103.95
10.46	74	72.2348	-230.68	28.814	-103.95
10.47	79	72.3367	-225.782	28.8156	-103.95
10.48	80	72.4484	-224.894	28.8308	-103.95
10.49	76	72.5696	-229.015	28.8348	-103.95
10.5	68	72.7002	-237.146	28.8574	-103.95
10.51	84	72.8399	-221.285	28.8637	-103.95
10.52	82	72.9885	-223.434	28.8668	-103.95
10.53	75	73.1457	-230.591	28.871	-103.95
10.54	70	73.3113	-235.757	28.8712	-103.95
10.55	68	73.4846	-237.93	28.8736	-103.95
10.56	72	73.6653	-234.111	28.8792	-103.95
10.57	79	73.8526	-227.298	28.8848	-103.95
10.58	84	74.0457	-222.491	28.894	-103.95
10.59	71	74.2435	-235.689	28.8967	-103.95
10.6	68	74.4446	-238.89	28.904	-103.95
10.61	70	74.6476	-237.093	28.908	-103.95
10.62	74	74.8506	-233.296	28.937	-103.95
10.63	76	75.0517	-231.497	28.94	-103.95
10.64	64	75.2484	-243.694	28.94	-103.95
10.65	62	75.4381	-245.884	28.9443	-103.95
10.66	70	75.6181	-238.064	28.9445	-103.95
10.67	83	75.7854	-225.231	28.9447	-103.95
10.68	81	75.9366	-227.382	28.9469	-103.95
10.69	77	76.0688	-231.514	28.9525	-103.95
10.7	73	76.1787	-235.624	28.9637	-103.95
10.71	69	76.2635	-239.709	28.9673	-103.95
10.72	74	76.3207	-234.766	28.9701	-103.95
10.73	76	76.348	-232.793	28.9722	-103.95
10.74	72	76.3438	-236.789	28.99	-103.95
10.75	62	76.3071	-246.753	29.0134	-103.95
10.76	82	76.2375	-226.683	29.0182	-103.95
10.77	86	76.1355	-222.581	29.0266	-103.95
10.78	78	76.0018	-230.447	29.0309	-103.95
10.79	67	75.8383	-241.284	29.0373	-103.95
10.8	78	75.6471	-230.093	29.0438	-103.95
10.81	81	75.4307	-226.876	29.0457	-103.95
10.82	80	75.1922	-227.638	29.0567	-103.95
10.83	78	74.9347	-229.38	29.0636	-103.95
10.84	86	74.6614	-221.107	29.0658	-103.95
10.85	78	74.3754	-228.821	29.1003	-103.95
10.86	80	74.08	-226.526	29.1046	-103.95
10.87	85	73.7782	-221.224	29.1168	-103.95
10.88	76	73.4726	-229.918	29.1176	-103.95
10.89	64	73.166	-241.611	29.1251	-103.95
10.9	59	72.8606	-246.306	29.1305	-103.95
10.91	63	72.5586	-242.004	29.1396	-103.95
10.92	78	72.2618	-226.707	29.153	-103.95
10.93	71	71.9721	-233.418	29.1908	-103.95
10.94	75	71.6908	-229.136	29.1981	-103.95
10.95	76	71.4192	-227.865	29.1991	-103.95
10.96	66	71.1584	-237.604	29.2072	-103.95
10.97	62	70.9095	-241.355	29.2216	-103.95
10.98	73	70.6733	-230.119	29.2271	-103.95
10.99	79	70.4505	-223.896	29.2271	-103.95
11	74	70.2417	-228.687	29.2344	-103.95
11.01	78	70.0475	-224.493	29.2466	-103.95
11.02	68	69.8683	-234.314	29.2523	-103.95
11.03	68	69.7044	-234.15	29.2535	-103.95
11.04	77	69.5561	-225.002	29.2723	-103.95
11.05	74	69.4237	-227.869	29.2814	-103.95
11.06	75	69.3073	-226.753	29.2958	-103.95
11.07	80	69.207	-221.652	29.3013	-103.95
11.08	83	69.1227	-218.568	29.3083	-103.95
11.09	76	69.0547	-225.5	29.3087	-103.95
11.1	76	69.0027	-225.448	29.3209	-103.95
11.11	83	68.9667	-218.412	29.3266	-103.95
11.12	88	68.9466	-213.392	29.3279	-103.95
11.13	82	68.9421	-219.388	29.3608	-103.95
11.14	69	68.953	-232.399	29.3783	-103.95
11.15	61	68.9791	-240.425	29.3824	-103.95
11.16	62	69.0201	-239.466	29.3827	-103.95
11.17	75	69.0755	-226.521	29.3828	-103.95
11.18	71	69.145	-230.591	29.3938	-103.95
11.19	74	69.2281	-227.674	29.408	-103.95
11.2	76	69.3243	-225.77	29.432	-103.95
11.21	74	69.433	-227.878	29.4353	-103.95
11.22	70	69.5534	-231.999	29.4376	-103.95
11.23	72	69.685	-230.131	29.453	-103.95
11.24	74	69.8269	-228.272	29.4571	-103.95
11.25	76	69.9781	-226.424	29.4575	-103.95
11.26	73	70.1377	-229.583	29.4684	-103.95
11.27	88	70.3046	-214.75	29.4827	-103.95
11.28	89	70.4773	-213.923	29.4887	-103.95
11.29	77	70.6546	-226.1	29.4899	-103.95
11.3	69	70.8349	-234.28	29.5068	-103.95
11.31	75	71.0162	-228.462	29.5124	-103.95
11.32	79	71.1969	-224.642	29.5265	-103.95
11.33	82	71.3747	-221.82	29.5447	-103.95
11.34	83	71.5473	-220.993	29.5449	-103.95
11.35	74	71.7126	-230.158	29.5624	-103.95
11.36	77	71.8679	-227.313	29.5636	-103.95
11.37	78	72.0108	-226.456	29.5648	-103.95
11.38	68	72.1389	-236.584	29.5789	-103.95
11.39	78	72.2498	-226.695	29.6015	-103.95
11.4	68	72.3415	-236.787	29.6198	-103.95
11.41	60	72.412	-244.857	29.62	-103.95
11.42	66	72.4599	-238.905	29.6248	-103.95
11.43	78	72.4842	-226.93	29.6376	-103.95
11.44	73	72.4845	-231.93	29.654	-103.95
11.45	63	72.4606	-241.906	29.6747	-103.95
11.46	55	72.4133	-249.859	29.6914	-103.95
11.47	58	72.3434	-246.789	29.7001	-103.95
11.48	60	72.2525	-244.698	29.7078	-103.95
11.49	63	72.1424	-241.588	29.7238	-103.95
11.5	68	72.0153	-236.461	29.7374	-103.95
11.51	72	71.8735	-232.319	29.7471	-103.95
11.52	73	71.7193	-231.165	29.748	-103.95
11.53	72	71.5552	-232.001	29.7502	-103.95
11.54	73	71.3837	-230.829	29.7669	-103.95
11.55	82	71.207	-221.652	29.7833	-103.95
11.56	78	71.0273	-225.473	29.7994	-103.95
11.57	69	70.8465	-234.292	29.8111	-103.95
11.58	65	70.6666	-238.112	29.813	-103.95
11.59	76	70.4891	-226.935	29.8141	-103.95
11.6	66	70.3154	-236.761	29.8227	-103.95
11.61	73	70.1468	-229.592	29.8237	-103.95
11.62	76	69.9844	-226.43	29.835	-103.95
11.63	66	69.8291	-236.275	29.8869	-103.95
11.64	64	69.6817	-238.127	29.8899	-103.95
11.65	63	69.5428	-238.988	29.9108	-103.95
11.66	66	69.4128	-235.858	29.9113	-103.95
11.67	73	69.2923	-228.738	29.925	-103.95
11.68	79	69.1814	-222.627	29.9251	-103.95
11.69	69	69.0804	-232.526	29.9519	-103.95
11.7	58	68.9894	-243.435	29.9564	-103.95
11.71	55	68.9082	-246.354	29.9603	-103.95
11.72	67	68.8369	-234.282	29.9685	-103.95
11.73	70	68.7751	-231.221	29.9726	-103.95
11.74	70	68.7227	-231.168	29.9873	-103.95
11.75	73	68.6792	-228.125	29.9912	-103.95
11.76	83	68.6443	-218.09	30.0011	-103.95
11.77	84	68.6173	-217.063	30.0012	-103.95
11.78	78	68.5976	-223.043	30.0144	-103.95
11.79	72	68.5848	-229.03	30.0277	-103.95
11.8	70	68.578	-231.023	30.0281	-103.95
11.81	63	68.5764	-238.022	30.0326	-103.95
11.82	64	68.5791	-237.025	30.0326	-103.95
11.83	72	68.5854	-229.031	30.0365	-103.95
11.84	82	68.5941	-219.04	30.0447	-103.95
11.85	70	68.6044	-231.05	30.0488	-103.95
11.86	63	68.6153	-238.061	30.0573	-103.95
11.87	66	68.6259	-235.071	30.0674	-103.95
11.88	75	68.6353	-226.081	30.087	-103.95
11.89	65	68.6426	-236.088	30.0908	-103.95
11.9	70	68.6473	-231.093	30.102	-103.95
11.91	71	68.6488	-230.094	30.1027	-103.95
11.92	69	68.6467	-232.092	30.1041	-103.95
11.93	80	68.6408	-221.086	30.109	-103.95
11.94	72	68.631	-229.077	30.1285	-103.95
11.95	66	68.6175	-235.063	30.1338	-103.95
11.96	64	68.6004	-237.046	30.1394	-103.95
11.97	67	68.5802	-234.026	30.1482	-103.95
11.98	74	68.5573	-227.003	30.1607	-103.95
11.99	65	68.5322	-235.978	30.1635	-103.95
12	53	68.5054	-247.951	30.1786	-103.95
12.01	57	68.4777	-243.923	30.1792	-103.95
12.02	67	68.4495	-233.895	30.1826	-103.95
12.03	70	68.4215	-230.867	30.2011	-103.95
12.04	77	68.3942	-223.84	30.2051	-103.95
12.05	90	68.368	-210.814	30.2064	-103.95
12.06	75	68.3436	-225.789	30.216	-103.95
12.07	73	68.3212	-227.767	30.2249	-103.95
12.08	66	68.3012	-234.747	30.237	-103.95
12.09	56	68.2841	-244.73	30.2375	-103.95
12.1	69	68.27	-231.715	30.2594	-103.95
12.11	75	68.2592	-225.705	30.2728	-103.95
12.12	75	68.2519	-225.697	30.278	-103.95
12.13	72	68.2484	-228.694	30.2783	-103.95
12.14	74	68.2486	-226.694	30.2786	-103.95
12.15	69	68.2528	-231.698	30.2811	-103.95
12.16	63	68.2609	-237.706	30.2832	-103.95
12.17	59	68.2732	-241.719	30.2887	-103.95
12.18	63	68.2896	-237.735	30.3002	-103.95
12.19	64	68.31	-236.756	30.3139	-103.95
12.2	61	68.3347	-239.78	30.3498	-103.95
12.21	58	68.3635	-242.809	30.3501	-103.95
12.22	62	68.3964	-238.842	30.3554	-103.95
12.23	63	68.4334	-237.879	30.3557	-103.95
12.24	65	68.4743	-235.92	30.3581	-103.95
12.25	71	68.519	-229.964	30.359	-103.95
12.26	78	68.5674	-223.013	30.3655	-103.95
12.27	69	68.6193	-232.065	30.3657	-103.95
12.28	64	68.6745	-237.12	30.3773	-103.95
12.29	64	68.7327	-237.178	30.3804	-103.95
12.3	70	68.7939	-231.239	30.3811	-103.95
12.31	74	68.8576	-227.303	30.4127	-103.95
12.32	76	68.9237	-225.369	30.4188	-103.95
12.33	84	68.9918	-217.437	30.4191	-103.95
12.34	91	69.0617	-210.507	30.4273	-103.95
12.35	68	69.133	-233.578	30.4276	-103.95
12.36	66	69.2053	-235.651	30.4327	-103.95
12.37	66	69.2785	-235.724	30.4362	-103.95
12.38	66	69.352	-235.798	30.4428	-103.95
12.39	64	69.4259	-237.871	30.4494	-103.95
12.4	52	69.4997	-249.945	30.4578	-103.95
12.41	60	69.5734	-242.019	30.4584	-103.95
12.42	72	69.647	-230.092	30.4595	-103.95
12.43	70	69.7204	-232.166	30.4657	-103.95
12.44	85	69.7937	-217.239	30.4815	-103.95
12.45	80	69.8671	-222.313	30.4901	-103.95
12.46	73	69.9409	-229.386	30.4937	-103.95
12.47	74	70.0153	-228.461	30.4962	-103.95
12.48	73	70.0908	-229.536	30.4965	-103.95
12.49	75	70.1677	-227.613	30.505	-103.95
12.5	76	70.2464	-226.692	30.5102	-103.95
12.51	72	70.3275	-230.773	30.5177	-103.95
12.52	66	70.4114	-236.857	30.5269	-103.95
12.53	65	70.4984	-237.944	30.5371	-103.95
12.54	67	70.5889	-236.034	30.5433	-103.95
12.55	72	70.6834	-231.129	30.5476	-103.95
12.56	76	70.7821	-227.228	30.5591	-103.95
12.57	85	70.8854	-218.331	30.5714	-103.95
12.58	78	70.9934	-225.439	30.5954	-103.95
12.59	62	71.1065	-241.552	30.597	-103.95
12.6	65	71.2247	-238.67	30.5986	-103.95
12.61	79	71.348	-224.793	30.6254	-103.95
12.62	80	71.4765	-223.922	30.6453	-103.95
12.63	73	71.6101	-231.056	30.6634	-103.95
12.64	65	71.7487	-239.194	30.6642	-103.95
12.65	64	71.8921	-240.338	30.6715	-103.95
12.66	73	72.04	-231.485	30.6749	-103.95
12.67	80	72.1922	-224.638	30.6765	-103.95
12.68	75	72.3483	-229.794	30.7046	-103.95
12.69	75	72.5079	-229.953	30.7138	-103.95
12.7	71	72.6708	-234.116	30.7156	-103.95
12.71	69	72.8364	-236.282	30.7233	-103.95
12.72	72	73.0045	-233.45	30.7334	-103.95
12.73	80	73.1747	-225.62	30.7415	-103.95
12.74	75	73.3464	-230.792	30.7423	-103.95
12.75	71	73.5193	-234.965	30.7496	-103.95
12.76	70	73.6928	-236.138	30.7538	-103.95
12.77	65	73.8666	-241.312	30.7592	-103.95
12.78	68	74.04	-238.485	30.7641	-103.95
12.79	74	74.2124	-232.658	30.7828	-103.95
12.8	80	74.3833	-226.829	30.792	-103.95
12.81	81	74.5517	-225.997	30.7938	-103.95
12.82	68	74.7169	-239.162	30.8117	-103.95
12.83	67	74.8778	-240.323	30.8134	-103.95
12.84	74	75.0337	-233.479	30.8321	-103.95
12.85	82	75.1833	-225.629	30.8375	-103.95
12.86	79	75.3257	-228.771	30.8425	-103.95
12.87	78	75.4597	-229.905	30.8577	-103.95
12.88	74	75.5844	-234.03	30.874	-103.95
12.89	66	75.6986	-242.144	30.8899	-103.95
12.9	78	75.8015	-230.247	30.8919	-103.95
12.91	79	75.892	-229.338	30.9135	-103.95
12.92	82	75.9694	-226.415	30.9176	-103.95
12.93	92	76.033	-216.478	30.926	-103.95
12.94	87	76.0821	-221.528	30.9363	-103.95
12.95	76	76.1164	-232.562	30.9506	-103.95
12.96	70	76.1355	-238.581	30.9526	-103.95
12.97	74	76.1395	-234.585	30.9686	-103.95
12.98	77	76.1284	-231.574	30.9753	-103.95
12.99	72	76.1028	-236.548	30.9774	-103.95
13	74	76.0632	-234.509	30.9922	-103.95
13.01	80	76.0105	-228.456	30.9927	-103.95
13.02	74	75.9457	-234.391	30.9963	-103.95
13.03	70	75.87	-238.315	31.0025	-103.95
13.04	72	75.7848	-236.23	31.0048	-103.95
13.05	80	75.6915	-228.137	31.0081	-103.95
13.06	90	75.5915	-218.037	31.0162	-103.95
13.07	82	75.4865	-225.932	31.0295	-103.95
13.08	75	75.3777	-232.823	31.0542	-103.95
13.09	75	75.2666	-232.712	31.0563	-103.95
13.1	85	75.1544	-222.6	31.0716	-103.95
13.11	84	75.0424	-223.488	31.0815	-103.95
13.12	73	74.9317	-234.377	31.0867	-103.95
13.13	60	74.8231	-247.269	31.0871	-103.95
13.14	54	74.7175	-253.163	31.0952	-103.95
13.15	68	74.6157	-239.061	31.101	-103.95
13.16	90	74.5182	-216.964	31.1035	-103.95
13.17	92	74.4257	-214.871	31.1342	-103.95
13.18	74	74.3385	-232.784	31.1452	-103.95
13.19	69	74.257	-237.703	31.1478	-103.95
13.2	62	74.1817	-244.627	31.1618	-103.95
13.21	66	74.1128	-240.558	31.1659	-103.95
13.22	76	74.0507	-230.496	31.1765	-103.95
13.23	65	73.9954	-241.441	31.1802	-103.95
13.24	72	73.9472	-234.393	31.1827	-103.95
13.25	78	73.9061	-228.352	31.1835	-103.95
13.26	83	73.8723	-223.318	31.1899	-103.95
13.27	86	73.8457	-220.291	31.191	-103.95
13.28	80	73.8265	-226.272	31.2087	-103.95
13.29	75	73.8145	-231.26	31.2098	-103.95
13.3	76	73.8099	-230.255	31.2135	-103.95
13.31	85	73.8124	-221.258	31.2197	-103.95
13.32	82	73.8221	-224.268	31.2208	-103.95
13.33	83	73.839	-223.285	31.2246	-103.95
13.34	79	73.863	-227.309	31.2263	-103.95
13.35	70	73.8941	-236.34	31.2272	-103.95
13.36	83	73.9321	-223.378	31.2405	-103.95
13.37	78	73.9771	-228.423	31.2412	-103.95
13.38	73	74.0289	-233.474	31.2435	-103.95
13.39	73	74.0876	-233.533	31.2559	-103.95
13.4	70	74.153	-236.598	31.263	-103.95
13.41	67	74.225	-239.671	31.2694	-103.95
13.42	66	74.3036	-240.749	31.2705	-103.95
13.43	71	74.3887	-235.834	31.2883	-103.95
13.44	93	74.4802	-213.926	31.2893	-103.95
13.45	81	74.578	-226.023	31.2985	-103.95
13.46	72	74.6819	-235.127	31.2992	-103.95
13.47	68	74.7918	-239.237	31.3004	-103.95
13.48	64	74.9076	-243.353	31.3059	-103.95
13.49	65	75.0289	-242.474	31.3131	-103.95
13.5	70	75.1556	-237.601	31.3202	-103.95
13.51	76	75.2873	-231.733	31.3211	-103.95
13.52	74	75.4238	-233.869	31.3231	-103.95
13.53	76	75.5645	-232.01	31.324	-103.95
13.54	85	75.709	-223.154	31.3364	-103.95
13.55	83	75.8567	-225.302	31.338	-103.95
13.56	65	76.0071	-243.453	31.3783	-103.95
13.57	69	76.1594	-239.605	31.3929	-103.95
13.58	72	76.3128	-236.758	31.4009	-103.95
13.59	79	76.4663	-229.912	31.4039	-103.95
13.6	88	76.619	-221.064	31.4163	-103.95
13.61	78	76.7698	-231.215	31.4179	-103.95
13.62	79	76.9175	-230.363	31.4341	-103.95
13.63	77	77.0608	-232.506	31.4448	-103.95
13.64	73	77.1982	-236.644	31.4699	-103.95
13.65	76	77.3283	-233.774	31.4982	-103.95
13.66	84	77.4495	-225.895	31.5142	-103.95
13.67	78	77.5602	-232.006	31.525	-103.95
13.68	72	77.6592	-238.105	31.5325	-103.95
13.69	88	77.7448	-222.19	31.5501	-103.95
13.7	76	77.8161	-234.262	31.5765	-103.95
13.71	77	77.8719	-233.317	31.5785	-103.95
13.72	84	77.9117	-226.357	31.5907	-103.95
13.73	84	77.9351	-226.381	31.608	-103.95
13.74	68	77.9421	-242.388	31.6101	-103.95
13.75	86	77.9331	-224.379	31.6129	-103.95
13.76	98	77.9085	-212.354	31.6367	-103.95
13.77	82	77.8694	-228.315	31.6448	-103.95
13.78	66	77.817	-244.262	31.6571	-103.95
13.79	77	77.7524	-233.198	31.6633	-103.95
13.8	84	77.6771	-226.123	31.6712	-103.95
13.81	80	77.5927	-230.038	31.6713	-103.95
13.82	90	77.5007	-219.946	31.6805	-103.95
13.83	79	77.4024	-230.848	31.6886	-103.95
13.84	73	77.2994	-236.745	31.6907	-103.95
13.85	77	77.1929	-232.638	31.6958	-103.95
13.86	75	77.0842	-234.53	31.7083	-103.95
13.87	84	76.9744	-225.42	31.7174	-103.95
13.88	75	76.8647	-234.31	31.7213	-103.95
13.89	60	76.7558	-249.201	31.7255	-103.95
13.9	70	76.6486	-239.094	31.7422	-103.95
13.91	67	76.5438	-241.989	31.7441	-103.95
13.92	71	76.4417	-237.887	31.752	-103.95
13.93	76	76.3431	-232.789	31.7539	-103.95
13.94	76	76.2482	-232.694	31.7613	-103.95
13.95	78	76.1574	-230.603	31.7614	-103.95
13.96	82	76.0709	-226.516	31.7766	-103.95
13.97	83	75.989	-225.434	31.7892	-103.95
13.98	79	75.9116	-229.357	31.8023	-103.95
13.99	85	75.8391	-223.285	31.8026	-103.95
14	81	75.7714	-227.217	31.8232	-103.95
14.01	74	75.7088	-234.154	31.8268	-103.95
14.02	67	75.6513	-241.097	31.834	-103.95
14.03	80	75.5989	-228.044	31.8344	-103.95
14.04	76	75.5516	-231.997	31.835	-103.95
14.05	74	75.5093	-233.955	31.8408	-103.95
14.06	75	75.4723	-232.918	31.8422	-103.95
14.07	72	75.4403	-235.886	31.8424	-103.95
14.08	83	75.4134	-224.859	31.8596	-103.95
14.09	83	75.3915	-224.837	31.8617	-103.95
14.1	74	75.3747	-233.82	31.8667	-103.95
14.11	61	75.3628	-246.808	31.8699	-103.95
14.12	78	75.3559	-229.801	31.8837	-103.95
14.13	76	75.3539	-231.799	31.8879	-103.95
14.14	68	75.3568	-239.802	31.9017	-103.95
14.15	72	75.3647	-235.81	31.908	-103.95
14.16	78	75.3777	-229.823	31.9152	-103.95
14.17	87	75.3958	-220.841	31.9156	-103.95
14.18	91	75.4189	-216.864	31.922	-103.95
14.19	84	75.4471	-223.893	31.9234	-103.95
14.2	68	75.4805	-239.926	31.9409	-103.95
14.21	58	75.5189	-249.964	31.943	-103.95
14.22	60	75.5624	-248.008	31.948	-103.95
14.23	73	75.611	-235.057	31.9512	-103.95
14.24	74	75.6647	-234.11	31.9648	-103.95
14.25	74	75.7233	-234.169	31.9692	-103.95
14.26	80	75.7869	-228.232	31.9748	-103.95
14.27	88	75.8553	-220.301	31.9831	-103.95
14.28	78	75.9285	-230.374	32.0464	-103.95
14.29	76	76.0066	-232.452	32.0564	-103.95
14.3	73	76.0892	-235.535	32.0616	-103.95
14.31	73	76.1763	-235.622	32.0653	-103.95
14.32	84	76.2676	-224.713	32.0714	-103.95
14.33	79	76.3628	-229.808	32.0884	-103.95
14.34	79	76.4617	-229.907	32.1027	-103.95
14.35	81	76.5636	-228.009	32.1114	-103.95
14.36	76	76.6683	-233.114	32.1435	-103.95
14.37	72	76.7749	-237.22	32.1471	-103.95
14.38	72	76.8829	-237.328	32.1533	-103.95
14.39	73	76.9915	-236.437	32.1575	-103.95
14.4	72	77.0997	-237.545	32.1658	-103.95
14.41	82	77.2066	-227.652	32.1666	-103.95
14.42	77	77.311	-232.757	32.1703	-103.95
14.43	69	77.4117	-240.857	32.1846	-103.95
14.44	66	77.5075	-243.953	32.1934	-103.95
14.45	79	77.597	-231.043	32.1975	-103.95
14.46	80	77.6789	-230.124	32.2111	-103.95
14.47	82	77.7517	-228.197	32.2124	-103.95
14.48	89	77.814	-221.26	32.2195	-103.95
14.49	86	77.8646	-224.31	32.2396	-103.95
14.5	80	77.9023	-230.348	32.2479	-103.95
14.51	75	77.9263	-235.372	32.2488	-103.95
14.52	73	77.9359	-237.381	32.2792	-103.95
14.53	71	77.9308	-239.376	32.2797	-103.95
14.54	89	77.9108	-221.356	32.2934	-103.95
14.55	89	77.8765	-221.322	32.2947	-103.95
14.56	78	77.8286	-232.274	32.3017	-103.95
14.57	72	77.7679	-238.213	32.3154	-103.95
14.58	93	77.6958	-217.141	32.3167	-103.95
14.59	84	77.6136	-226.059	32.3352	-103.95
14.6	74	77.5229	-235.968	32.3391	-103.95
14.61	89	77.4253	-220.871	32.3429	-103.95
14.62	79	77.3224	-230.768	32.3617	-103.95
14.63	79	77.2159	-230.661	32.3844	-103.95
14.64	79	77.1074	-230.553	32.3979	-103.95
14.65	76	76.9984	-233.444	32.3993	-103.95
14.66	75	76.8904	-234.336	32.4076	-103.95
14.67	67	76.7847	-242.23	32.4125	-103.95
14.68	64	76.6824	-245.128	32.4178	-103.95
14.69	69	76.5847	-240.03	32.4217	-103.95
14.7	80	76.4926	-228.938	32.4255	-103.95
14.71	85	76.4068	-223.852	32.4259	-103.95
14.72	88	76.3282	-220.774	32.4286	-103.95
14.73	88	76.2574	-220.703	32.4393	-103.95
14.74	78	76.195	-230.641	32.4661	-103.95
14.75	65	76.1416	-243.587	32.4671	-103.95
14.76	61	76.0974	-247.543	32.4775	-103.95
14.77	65	76.0629	-243.508	32.4845	-103.95
14.78	76	76.0383	-232.484	32.4904	-103.95
14.79	76	76.0238	-232.469	32.4953	-103.95
14.8	80	76.0196	-228.465	32.4983	-103.95
14.81	83	76.0256	-225.471	32.5061	-103.95
14.82	79	76.042	-229.487	32.5087	-103.95
14.83	91	76.0686	-217.514	32.5114	-103.95
14.84	79	76.1053	-229.551	32.5221	-103.95
14.85	70	76.1522	-238.598	32.525	-103.95
14.86	77	76.2091	-231.655	32.535	-103.95
14.87	86	76.2754	-222.721	32.5371	-103.95
14.88	80	76.3508	-228.796	32.5471	-103.95
14.89	76	76.4349	-232.88	32.549	-103.95
14.9	79	76.5271	-229.973	32.5589	-103.95
14.91	76	76.6267	-233.072	32.5598	-103.95
14.92	75	76.7329	-234.178	32.5605	-103.95
14.93	76	76.8449	-233.29	32.5659	-103.95
14.94	78	76.962	-231.407	32.5675	-103.95
14.95	70	77.0831	-239.529	32.5745	-103.95
14.96	62	77.2073	-247.653	32.5813	-103.95
14.97	69	77.3336	-240.779	32.5864	-103.95
14.98	79	77.4611	-230.907	32.5891	-103.95
14.99	71	77.5891	-239.035	32.6019	-103.95
15	74	77.7171	-236.163	32.6081	-103.95
15.01	78	77.8445	-232.29	32.6103	-103.95
15.02	78	77.9715	-232.417	32.6181	-103.95
15.03	71	78.0981	-239.544	32.6193	-103.95
15.04	84	78.2249	-226.67	32.6202	-103.95
15.05	88	78.3527	-222.798	32.6205	-103.95
15.06	87	78.4827	-223.928	32.6303	-103.95
15.07	86	78.6164	-225.062	32.6421	-103.95
15.08	87	78.7552	-224.201	32.643	-103.95
15.09	85	78.9009	-226.346	32.6491	-103.95
15.1	84	79.0553	-227.501	32.6577	-103.95
15.11	82	79.2201	-229.666	32.6583	-103.95
15.12	78	79.397	-233.842	32.6645	-103.95
15.13	88	79.5875	-224.033	32.6696	-103.95
15.14	91	79.793	-221.239	32.6852	-103.95
15.15	85	80.0146	-227.46	32.6936	-103.95
15.16	82	80.253	-230.698	32.6971	-103.95
15.17	79	80.5087	-233.954	32.7026	-103.95
15.18	79	80.7817	-234.227	32.7038	-103.95
15.19	82	81.0719	-231.517	32.7277	-103.95
15.2	87	81.3785	-226.824	32.7335	-103.95
15.21	66	81.7003	-248.146	32.7418	-103.95
15.22	66	82.0358	-248.481	32.748	-103.95
15.23	77	82.3828	-237.828	32.7611	-103.95
15.24	89	82.7387	-226.184	32.7625	-103.95
15.25	75	83.1004	-240.546	32.7673	-103.95
15.26	84	83.4644	-231.91	32.7806	-103.95
15.27	89	83.8262	-227.272	32.7891	-103.95
15.28	76	84.1809	-240.626	32.8113	-103.95
15.29	83	84.523	-233.969	32.8171	-103.95
15.3	90	84.8469	-227.292	32.8258	-103.95
15.31	91	85.1464	-226.592	32.8367	-103.95
15.32	89	85.4153	-228.861	32.8377	-103.95
15.33	98	85.6474	-220.093	32.8387	-103.95
15.34	93	85.8371	-225.283	32.8449	-103.95
15.35	85	85.979	-233.425	32.8462	-103.95
15.36	79	86.0688	-239.514	32.851	-103.95
15.37	82	86.1031	-236.549	32.8729	-103.95
15.38	83	86.0798	-235.525	32.8888	-103.95
15.39	86	85.9983	-232.444	32.8986	-103.95
15.4	86	85.8595	-232.305	32.9063	-103.95
15.41	79	85.6655	-239.111	32.9097	-103.95
15.42	69	85.42	-248.865	32.9106	-103.95
15.43	77	85.1276	-240.573	32.9207	-103.95
15.44	88	84.7943	-229.24	32.9217	-103.95
15.45	83	84.4264	-233.872	32.9227	-103.95
15.46	88	84.0309	-228.476	32.9297	-103.95
15.47	86	83.6151	-230.061	32.9371	-103.95
15.48	82	83.1862	-233.632	32.9581	-103.95
15.49	77	82.7513	-238.197	32.9729	-103.95
15.5	88	82.3173	-226.763	32.9827	-103.95
15.51	93	81.8906	-221.336	32.9835	-103.95
15.52	89	81.4772	-224.923	32.9867	-103.95
15.53	79	81.0827	-234.528	32.9887	-103.95
15.54	92	80.7119	-221.157	32.9905	-103.95
15.55	76	80.3694	-236.815	32.9935	-103.95
15.56	79	80.0591	-233.505	32.9947	-103.95
15.57	100	79.7845	-212.23	33.0139	-103.95
15.58	92	79.5488	-219.994	33.0147	-103.95
15.59	76	79.3548	-235.8	33.0213	-103.95
15.6	72	79.2048	-239.65	33.0392	-103.95
15.61	78	79.1006	-233.546	33.0423	-103.95
15.62	79	79.0435	-232.489	33.0525	-103.95
15.63	82	79.0346	-229.48	33.0678	-103.95
15.64	82	79.0747	-229.52	33.0711	-103.95
15.65	84	79.1644	-227.61	33.073	-103.95
15.66	91	79.3037	-220.749	33.0778	-103.95
15.67	89	79.4919	-222.937	33.0877	-103.95
15.68	88	79.7283	-224.174	33.0901	-103.95
15.69	85	80.0115	-227.457	33.0991	-103.95
15.7	77	80.3398	-235.785	33.1054	-103.95
15.71	82	80.7109	-231.156	33.1179	-103.95
15.72	78	81.122	-235.568	33.1237	-103.95
15.73	82	81.5698	-232.015	33.1301	-103.95
15.74	96	82.0501	-218.496	33.137	-103.95
15.75	86	82.5583	-229.004	33.148	-103.95
15.76	82	83.089	-233.534	33.1597	-103.95
15.77	79	83.636	-237.081	33.1724	-103.95
15.78	77	84.1924	-239.638	33.1747	-103.95
15.79	89	84.7506	-228.196	33.1901	-103.95
15.8	85	85.3021	-232.748	33.1991	-103.95
15.81	76	85.8379	-242.283	33.2015	-103.95
15.82	75	86.3485	-243.794	33.2026	-103.95
15.83	101	86.8243	-218.27	33.2148	-103.95
15.84	85	87.2553	-234.701	33.2206	-103.95
15.85	88	87.6323	-232.078	33.2328	-103.95
15.86	96	87.9465	-224.392	33.2445	-103.95
15.87	86	88.1905	-234.636	33.2486	-103.95
15.88	98	88.3581	-222.804	33.2642	-103.95
15.89	96	88.445	-224.891	33.28	-103.95
15.9	89	88.4488	-231.894	33.2841	-103.95
15.91	85	88.3693	-235.815	33.2864	-103.95
15.92	81	88.2088	-239.654	33.3006	-103.95
15.93	78	87.9714	-242.417	33.3056	-103.95
15.94	78	87.6635	-242.109	33.321	-103.95
15.95	84	87.2927	-235.738	33.3305	-103.95
15.96	90	86.8681	-229.314	33.3336	-103.95
15.97	88	86.3996	-230.845	33.3379	-103.95
15.98	91	85.8978	-227.343	33.3493	-103.95
15.99	95	85.3736	-222.819	33.361	-103.95
16	76	84.8375	-241.283	33.3652	-103.95
16.01	86	84.2996	-230.745	33.3813	-103.95
16.02	84	83.7693	-232.215	33.3858	-103.95
16.03	72	83.2555	-243.701	33.4008	-103.95
16.04	78	82.7662	-237.212	33.401	-103.95
16.05	88	82.3085	-226.754	33.4041	-103.95
16.06	82	81.8884	-232.334	33.4062	-103.95
16.07	73	81.5113	-240.957	33.41	-103.95
16.08	81	81.1815	-232.627	33.4158	-103.95
16.09	90	80.9025	-223.348	33.4203	-103.95
16.1	89	80.6771	-224.123	33.4232	-103.95
16.11	84	80.5071	-228.953	33.442	-103.95
16.12	78	80.3936	-234.839	33.4463	-103.95
16.13	85	80.3369	-227.782	33.4667	-103.95
16.14	87	80.3366	-225.782	33.4769	-103.95
16.15	87	80.3913	-225.837	33.4863	-103.95
16.16	87	80.4993	-225.945	33.4865	-103.95
16.17	86	80.6578	-227.103	33.4896	-103.95
16.18	73	80.8636	-240.309	33.4955	-103.95
16.19	69	81.1126	-244.558	33.5058	-103.95
16.2	77	81.3999	-236.845	33.5101	-103.95
16.21	76	81.7203	-238.166	33.5254	-103.95
16.22	79	82.0682	-235.514	33.5275	-103.95
16.23	82	82.4376	-232.883	33.5323	-103.95
16.24	85	82.8221	-230.268	33.5512	-103.95
16.25	82	83.2153	-233.661	33.5613	-103.95
16.26	92	83.6108	-224.056	33.5626	-103.95
16.27	86	84.0024	-230.448	33.5876	-103.95
16.28	78	84.3838	-238.829	33.5958	-103.95
16.29	92	84.749	-225.195	33.6112	-103.95
16.3	96	85.0923	-221.538	33.6157	-103.95
16.31	85	85.4082	-232.854	33.6181	-103.95
16.32	74	85.6914	-244.137	33.6306	-103.95
16.33	79	85.9372	-239.383	33.6329	-103.95
16.34	94	86.1414	-224.587	33.6371	-103.95
16.35	91	86.3003	-227.746	33.6472	-103.95
16.36	84	86.411	-234.856	33.658	-103.95
16.37	83	86.4715	-235.917	33.6672	-103.95
16.38	99	86.481	-219.927	33.6721	-103.95
16.39	92	86.4403	-226.886	33.6736	-103.95
16.4	92	86.3512	-226.797	33.7017	-103.95
16.41	99	86.2172	-219.663	33.7167	-103.95
16.42	79	86.0429	-239.488	33.719	-103.95
16.43	77	85.8344	-241.28	33.7253	-103.95
16.44	88	85.5988	-230.044	33.733	-103.95
16.45	98	85.3438	-219.789	33.7441	-103.95
16.46	73	85.0777	-244.523	33.7534	-103.95
16.47	85	84.8088	-232.254	33.7583	-103.95
16.48	82	84.5454	-234.991	33.7589	-103.95
16.49	74	84.2951	-242.741	33.7671	-103.95
16.5	84	84.0649	-232.51	33.7781	-103.95
16.51	73	83.861	-243.307	33.7896	-103.95
16.52	80	83.6885	-236.134	33.8116	-103.95
16.53	89	83.5513	-226.997	33.8193	-103.95
16.54	83	83.452	-232.897	33.8322	-103.95
16.55	95	83.3918	-220.837	33.8453	-103.95
16.56	94	83.3708	-221.816	33.8536	-103.95
16.57	88	83.3879	-227.833	33.8638	-103.95
16.58	80	83.4412	-235.887	33.8646	-103.95
16.59	79	83.5275	-236.973	33.8725	-103.95
16.6	81	83.6431	-235.089	33.8761	-103.95
16.61	86	83.7837	-230.229	33.9027	-103.95
16.62	91	83.9452	-225.391	33.9188	-103.95
16.63	86	84.1232	-230.569	33.9325	-103.95
16.64	88	84.3139	-228.759	33.9335	-103.95
16.65	90	84.5138	-226.959	33.9505	-103.95
16.66	87	84.7203	-230.166	33.9593	-103.95
16.67	77	84.9314	-240.377	33.9791	-103.95
16.68	86	85.1461	-231.592	33.9798	-103.95
16.69	96	85.3637	-221.809	33.9896	-103.95
16.7	96	85.5842	-222.03	33.9949	-103.95
16.71	70	85.8078	-248.253	34.0162	-103.95
16.72	77	86.0345	-241.48	34.0194	-103.95
16.73	84	86.2639	-234.709	34.0204	-103.95
16.74	87	86.4951	-231.941	34.0293	-103.95
16.75	85	86.7263	-234.172	34.0391	-103.95
16.76	80	86.9545	-239.4	34.0493	-103.95
16.77	83	87.1757	-236.621	34.053	-103.95
16.78	90	87.3849	-229.83	34.0603	-103.95
16.79	95	87.5757	-225.021	34.0662	-103.95
16.8	92	87.7411	-228.187	34.0666	-103.95
16.81	96	87.8732	-224.319	34.0668	-103.95
16.82	94	87.9643	-226.41	34.0669	-103.95
16.83	85	88.0067	-235.452	34.082	-103.95
16.84	83	87.9935	-237.439	34.1033	-103.95
16.85	86	87.9191	-234.365	34.1111	-103.95
16.86	90	87.779	-230.225	34.1165	-103.95
16.87	90	87.571	-230.017	34.1224	-103.95
16.88	80	87.2947	-239.74	34.1264	-103.95
16.89	86	86.952	-233.397	34.1281	-103.95
16.9	89	86.5468	-229.992	34.1289	-103.95
16.91	89	86.0854	-229.531	34.1366	-103.95
16.92	92	85.5759	-226.021	34.1371	-103.95
16.93	82	85.0279	-235.473	34.1402	-103.95
16.94	88	84.4518	-228.897	34.147	-103.95
16.95	93	83.8593	-223.305	34.1476	-103.95
16.96	76	83.2624	-239.708	34.1538	-103.95
16.97	84	82.6735	-231.119	34.1542	-103.95
16.98	85	82.1049	-229.55	34.1629	-103.95
16.99	82	81.5685	-232.014	34.1723	-103.95
17	78	81.0754	-235.521	34.1735	-103.95
17.01	84	80.6361	-229.082	34.1876	-103.95
17.02	84	80.26	-228.706	34.1985	-103.95
17.03	79	79.9556	-233.401	34.2099	-103.95
17.04	74	79.73	-238.175	34.2155	-103.95
17.05	70	79.5891	-242.035	34.2164	-103.95
17.06	67	79.5374	-244.983	34.2186	-103.95
17.07	74	79.5782	-238.024	34.2236	-103.95
17.08	84	79.7132	-228.159	34.2245	-103.95
17.09	67	79.9427	-245.388	34.2345	-103.95
17.1	76	80.2653	-236.711	34.2504	-103.95
17.11	90	80.6784	-223.124	34.2544	-103.95
17.12	100	81.1774	-213.623	34.2599	-103.95
17.13	95	81.7561	-219.202	34.261	-103.95
17.14	94	82.4069	-220.852	34.2752	-103.95
17.15	96	83.1201	-219.566	34.2924	-103.95
17.16	96	83.8845	-220.33	34.2942	-103.95
17.17	89	84.687	-228.132	34.3064	-103.95
17.18	83	85.513	-234.958	34.3114	-103.95
17.19	88	86.3464	-230.792	34.3258	-103.95
17.2	92	87.1703	-227.616	34.3296	-103.95
17.21	86	87.9671	-234.413	34.3396	-103.95
17.22	79	88.7195	-242.165	34.3422	-103.95
17.23	79	89.4105	-242.856	34.3518	-103.95
17.24	84	90.0249	-238.47	34.3546	-103.95
17.25	91	90.5494	-231.995	34.3803	-103.95
17.26	89	90.9737	-234.419	34.3821	-103.95
17.27	86	91.2906	-237.736	34.3839	-103.95
17.28	87	91.497	-236.943	34.3854	-103.95
17.29	95	91.5935	-229.039	34.3869	-103.95
17.3	104	91.5848	-220.03	34.4018	-103.95
17.31	87	91.4788	-236.924	34.4032	-103.95
17.32	87	91.287	-236.732	34.4138	-103.95
17.33	98	91.0227	-225.468	34.4176	-103.95
17.34	89	90.7012	-234.147	34.4277	-103.95
17.35	87	90.3384	-235.784	34.4365	-103.95
17.36	91	89.9508	-231.396	34.4398	-103.95
17.37	95	89.5542	-227	34.4427	-103.95
17.38	91	89.1633	-230.609	34.4492	-103.95
17.39	83	88.7915	-238.237	34.4494	-103.95
17.4	84	88.4502	-236.896	34.4507	-103.95
17.41	87	88.1489	-233.594	34.4681	-103.95
17.42	84	87.895	-236.34	34.4709	-103.95
17.43	90	87.6938	-230.139	34.4721	-103.95
17.44	98	87.5489	-221.994	34.4736	-103.95
17.45	95	87.4618	-224.907	34.4751	-103.95
17.46	81	87.4326	-238.878	34.4771	-103.95
17.47	87	87.4602	-232.906	34.4863	-103.95
17.48	87	87.5423	-232.988	34.4868	-103.95
17.49	93	87.6758	-227.121	34.4878	-103.95
17.5	101	87.8568	-219.302	34.49	-103.95
17.51	82	88.081	-238.526	34.4914	-103.95
17.52	80	88.3434	-240.789	34.5248	-103.95
17.53	88	88.6384	-233.084	34.5376	-103.95
17.54	98	88.9602	-223.406	34.5377	-103.95
17.55	90	89.3018	-231.747	34.539	-103.95
17.56	90	89.6557	-232.101	34.5471	-103.95
17.57	89	90.0139	-233.459	34.5544	-103.95
17.58	88	90.3674	-234.813	34.5565	-103.95
17.59	92	90.7073	-231.153	34.5593	-103.95
17.6	90	91.0246	-233.47	34.5655	-103.95
17.61	82	91.3105	-241.756	34.5747	-103.95
17.62	81	91.5572	-243.003	34.5752	-103.95
17.63	99	91.7584	-225.204	34.5762	-103.95
17.64	102	91.9095	-222.355	34.5841	-103.95
17.65	92	92.0083	-232.454	34.587	-103.95
17.66	86	92.0551	-238.501	34.6245	-103.95
17.67	92	92.0528	-232.498	34.6357	-103.95
17.68	90	92.0063	-234.452	34.643	-103.95
17.69	97	91.9229	-227.368	34.643	-103.95
17.7	100	91.8118	-224.257	34.6474	-103.95
17.71	98	91.6836	-226.129	34.6728	-103.95
17.72	95	91.5494	-228.995	34.6757	-103.95
17.73	92	91.4206	-231.866	34.6778	-103.95
17.74	83	91.3077	-240.753	34.6965	-103.95
17.75	82	91.2203	-241.666	34.7133	-103.95
17.76	114	91.1664	-209.612	34.7318	-103.95
17.77	102	91.1522	-221.598	34.7362	-103.95
17.78	96	91.1813	-227.627	34.7385	-103.95
17.79	91	91.2549	-232.7	34.7522	-103.95
17.8	79	91.3712	-244.817	34.758	-103.95
17.81	78	91.526	-245.971	34.7597	-103.95
17.82	94	91.712	-230.158	34.7612	-103.95
17.83	102	91.92	-222.365	34.7622	-103.95
17.84	76	92.1382	-248.584	34.7668	-103.95
17.85	84	92.3538	-240.799	34.7847	-103.95
17.86	94	92.5528	-230.998	34.7856	-103.95
17.87	97	92.7212	-228.167	34.8074	-103.95
17.88	88	92.8457	-237.291	34.8276	-103.95
17.89	95	92.9149	-230.36	34.8414	-103.95
17.9	99	92.9193	-226.365	34.8472	-103.95
17.91	106	92.8529	-219.298	34.8488	-103.95
17.92	113	92.7127	-212.158	34.8503	-103.95
17.93	98	92.4995	-226.945	34.8514	-103.95
17.94	96	92.218	-228.663	34.8739	-103.95
17.95	90	91.8758	-234.321	34.8871	-103.95
17.96	82	91.4839	-241.929	34.8967	-103.95
17.97	88	91.0552	-235.501	34.9106	-103.95
17.98	93	90.6046	-230.05	34.9361	-103.95
17.99	90	90.147	-232.592	34.9439	-103.95
18	88	89.6972	-234.143	34.9517	-103.95
18.01	100	89.2691	-221.715	34.9565	-103.95
18.02	91	88.8751	-230.321	34.9666	-103.95
18.03	84	88.5255	-236.971	34.9676	-103.95
18.04	80	88.2282	-240.674	34.9723	-103.95
18.05	78	87.9882	-242.434	34.9767	-103.95
18.06	86	87.8073	-234.253	34.9834	-103.95
18.07	84	87.6843	-236.13	35.0003	-103.95
18.08	80	87.615	-240.06	35.0022	-103.95
18.09	79	87.5923	-241.038	35.0034	-103.95
18.1	100	87.607	-220.053	35.0236	-103.95
18.11	99	87.648	-221.094	35.0248	-103.95
18.12	93	87.7028	-227.148	35.0258	-103.95
18.13	89	87.7583	-231.204	35.0309	-103.95
18.14	91	87.8019	-229.247	35.0336	-103.95
18.15	80	87.822	-240.267	35.0414	-103.95
18.16	86	87.8089	-234.254	35.0462	-103.95
18.17	102	87.7557	-218.201	35.0563	-103.95
18.18	92	87.6586	-228.104	35.0573	-103.95
18.19	98	87.5172	-221.963	35.0621	-103.95
18.2	97	87.3349	-222.78	35.068	-103.95
18.21	90	87.1183	-229.564	35.0732	-103.95
18.22	80	86.8771	-239.323	35.0733	-103.95
18.23	89	86.6235	-230.069	35.0751	-103.95
18.24	85	86.3714	-233.817	35.0758	-103.95
18.25	78	86.1357	-240.581	35.0769	-103.95
18.26	78	85.9316	-240.377	35.0891	-103.95
18.27	82	85.7731	-236.219	35.0921	-103.95
18.28	84	85.6732	-234.119	35.0933	-103.95
18.29	84	85.6429	-234.088	35.1135	-103.95
18.3	83	85.6907	-235.136	35.1147	-103.95
18.31	84	85.8223	-234.268	35.1208	-103.95
18.32	83	86.04	-235.486	35.1506	-103.95
18.33	85	86.3431	-233.789	35.158	-103.95
18.34	87	86.7271	-232.173	35.1633	-103.95
18.35	82	87.1842	-237.63	35.1652	-103.95
18.36	96	87.7035	-224.149	35.1658	-103.95
18.37	102	88.2711	-218.717	35.1669	-103.95
18.38	96	88.8704	-225.316	35.1673	-103.95
18.39	92	89.4826	-229.928	35.1785	-103.95
18.4	79	90.0874	-243.533	35.1791	-103.95
18.41	87	90.6645	-236.11	35.1871	-103.95
18.42	102	91.194	-221.64	35.2206	-103.95
18.43	96	91.6576	-228.103	35.2409	-103.95
18.44	88	92.0395	-236.485	35.2417	-103.95
18.45	96	92.3273	-228.773	35.2426	-103.95
18.46	104	92.5128	-220.958	35.2443	-103.95
18.47	93	92.5926	-232.038	35.2576	-103.95
18.48	77	92.568	-248.014	35.2585	-103.95
18.49	82	92.4448	-242.89	35.2689	-103.95
18.5	96	92.2328	-228.678	35.2775	-103.95
18.51	107	91.9449	-217.39	35.2994	-103.95
18.52	92	91.5967	-232.042	35.3105	-103.95
18.53	94	91.205	-229.651	35.3111	-103.95
18.54	95	90.7875	-228.233	35.3274	-103.95
18.55	91	90.3611	-231.807	35.3322	-103.95
18.56	89	89.9411	-233.387	35.3331	-103.95
18.57	82	89.5411	-239.987	35.3348	-103.95
18.58	81	89.1721	-240.618	35.3407	-103.95
18.59	86	88.8424	-235.288	35.3458	-103.95
18.6	83	88.5575	-238.003	35.349	-103.95
18.61	94	88.3201	-226.766	35.3525	-103.95
18.62	93	88.1306	-227.576	35.3629	-103.95
18.63	89	87.9872	-231.433	35.3807	-103.95
18.64	100	87.8868	-220.332	35.3827	-103.95
18.65	93	87.8248	-227.27	35.3882	-103.95
18.66	91	87.796	-229.241	35.39	-103.95
18.67	90	87.7946	-230.24	35.4012	-103.95
18.68	80	87.8154	-240.261	35.402	-103.95
18.69	85	87.8533	-235.299	35.4182	-103.95
18.7	83	87.9039	-237.349	35.4218	-103.95
18.71	82	87.9639	-238.409	35.4285	-103.95
18.72	84	88.0307	-236.476	35.4314	-103.95
18.73	93	88.1029	-227.548	35.4324	-103.95
18.74	96	88.1795	-224.625	35.4365	-103.95
18.75	92	88.2606	-228.706	35.4433	-103.95
18.76	87	88.3468	-233.792	35.4442	-103.95
18.77	101	88.439	-219.885	35.4538	-103.95
18.78	84	88.5386	-236.984	35.4565	-103.95
18.79	79	88.6463	-242.092	35.462	-103.95
18.8	91	88.7628	-230.208	35.4716	-103.95
18.81	87	88.8873	-234.333	35.4736	-103.95
18.82	83	89.0181	-238.464	35.4791	-103.95
18.83	90	89.1518	-231.597	35.4845	-103.95
18.84	100	89.2837	-221.729	35.493	-103.95
18.85	89	89.4072	-232.853	35.5127	-103.95
18.86	86	89.5142	-235.96	35.5195	-103.95
18.87	94	89.5957	-228.041	35.5234	-103.95
18.88	102	89.6415	-220.087	35.5282	-103.95
18.89	91	89.6415	-231.087	35.5352	-103.95
18.9	93	89.5859	-229.031	35.5432	-103.95
18.91	87	89.4667	-234.912	35.5476	-103.95
18.92	79	89.2785	-242.724	35.5531	-103.95
18.93	74	89.0189	-247.464	35.558	-103.95
18.94	94	88.689	-227.134	35.5757	-103.95
18.95	90	88.294	-230.739	35.6078	-103.95
18.96	85	87.8429	-235.288	35.6153	-103.95
18.97	90	87.3487	-229.794	35.6179	-103.95
18.98	94	86.8274	-225.273	35.6195	-103.95
18.99	89	86.2978	-229.743	35.6234	-103.95
19	82	85.7801	-236.226	35.6345	-103.95
19.01	77	85.2954	-240.741	35.647	-103.95
19.02	75	84.8648	-242.31	35.6493	-103.95
19.03	82	84.508	-234.954	35.6678	-103.95
19.04	93	84.2431	-223.689	35.6891	-103.95
19.05	102	84.0856	-214.531	35.6994	-103.95
19.06	100	84.0478	-216.493	35.7069	-103.95
19.07	89	84.1385	-227.584	35.7094	-103.95
19.08	90	84.3626	-226.808	35.7149	-103.95
19.09	94	84.7208	-223.166	35.7167	-103.95
19.1	89	85.2095	-228.655	35.7168	-103.95
19.11	71	85.8208	-247.266	35.7386	-103.95
19.12	85	86.5422	-233.988	35.746	-103.95
19.13	103	87.3565	-216.802	35.7487	-103.95
19.14	100	88.2429	-220.688	35.7595	-103.95
19.15	87	89.1764	-234.622	35.7607	-103.95
19.16	88	90.1291	-234.575	35.7666	-103.95
19.17	88	91.0707	-235.516	35.7762	-103.95
19.18	81	91.9695	-243.415	35.7809	-103.95
19.19	74	92.7941	-251.24	35.8085	-103.95
19.2	82	93.5141	-243.96	35.8086	-103.95
19.21	88	94.1022	-238.548	35.8193	-103.95
19.22	88	94.5356	-238.981	35.8294	-103.95
19.23	94	94.797	-233.243	35.8327	-103.95
19.24	89	94.8759	-238.321	35.8362	-103.95
19.25	92	94.769	-235.215	35.8379	-103.95
19.26	100	94.4807	-226.926	35.8406	-103.95
19.27	98	94.0226	-228.468	35.8526	-103.95
19.28	93	93.4129	-232.858	35.8536	-103.95
19.29	92	92.6754	-233.121	35.8548	-103.95
19.3	88	91.8382	-236.284	35.8585	-103.95
19.31	76	90.9326	-247.378	35.8682	-103.95
19.32	89	89.9915	-233.437	35.8778	-103.95
19.33	100	89.0477	-221.493	35.9114	-103.95
19.34	103	88.1333	-217.579	35.9216	-103.95
19.35	94	87.278	-225.724	35.9244	-103.95
19.36	89	86.509	-229.954	35.9248	-103.95
19.37	94	85.8495	-224.295	35.9283	-103.95
19.38	99	85.3189	-218.764	35.9351	-103.95
19.39	98	84.9322	-219.378	35.9405	-103.95
19.4	90	84.6995	-227.145	35.9458	-103.95
19.41	87	84.6265	-230.072	35.947	-103.95
19.42	90	84.7138	-227.159	35.9471	-103.95
19.43	95	84.9574	-222.403	35.9646	-103.95
19.44	92	85.3486	-225.794	35.9701	-103.95
19.45	88	85.8737	-230.319	35.9703	-103.95
19.46	84	86.5144	-234.96	35.9718	-103.95
19.47	84	87.2482	-235.694	35.9912	-103.95
19.48	98	88.0491	-222.495	35.9924	-103.95
19.49	86	88.8879	-235.333	36.0168	-103.95
19.5	89	89.7337	-233.179	36.0171	-103.95
19.51	99	90.5542	-224	36.0275	-103.95
19.52	94	91.3179	-229.763	36.0329	-103.95
19.53	90	91.9951	-234.441	36.037	-103.95
19.54	86	92.5598	-239.005	36.0396	-103.95
19.55	91	92.9907	-234.436	36.0465	-103.95
19.56	106	93.2723	-219.718	36.0571	-103.95
19.57	79	93.3964	-246.842	36.0628	-103.95
19.58	78	93.3617	-247.807	36.0643	-103.95
19.59	86	93.1744	-239.62	36.0705	-103.95
19.6	92	92.8473	-233.293	36.0778	-103.95
19.61	87	92.3993	-237.845	36.0819	-103.95
19.62	94	91.854	-230.299	36.0838	-103.95
19.63	97	91.2383	-226.684	36.0849	-103.95
19.64	92	90.5812	-231.027	36.1097	-103.95
19.65	91	89.9123	-231.358	36.1297	-103.95
19.66	84	89.2602	-237.706	36.1316	-103.95
19.67	90	88.6517	-231.097	36.1325	-103.95
19.68	100	88.1102	-220.556	36.1392	-103.95
19.69	81	87.6557	-239.101	36.1552	-103.95
19.7	82	87.3035	-237.749	36.1578	-103.95
19.71	82	87.0641	-237.51	36.1604	-103.95
19.72	82	86.9432	-237.389	36.1633	-103.95
19.73	87	86.9414	-232.387	36.1706	-103.95
19.74	74	87.0541	-245.5	36.1747	-103.95
19.75	82	87.272	-237.717	36.2058	-103.95
19.76	94	87.5813	-226.027	36.2198	-103.95
19.77	92	87.9647	-228.41	36.2246	-103.95
19.78	92	88.4016	-228.847	36.2254	-103.95
19.79	92	88.8693	-229.315	36.2424	-103.95
19.8	95	89.3439	-226.789	36.2473	-103.95
19.81	102	89.801	-220.246	36.2482	-103.95
19.82	97	90.2172	-225.663	36.2508	-103.95
19.83	87	90.5708	-236.016	36.2534	-103.95
19.84	86	90.8427	-237.288	36.2627	-103.95
19.85	96	91.0172	-227.463	36.2816	-103.95
19.86	106	91.0828	-217.528	36.2817	-103.95
19.87	107	91.0328	-216.478	36.2989	-103.95
19.88	99	90.8655	-224.311	36.313	-103.95
19.89	87	90.5841	-236.03	36.3137	-103.95
19.9	77	90.1966	-245.642	36.3295	-103.95
19.91	78	89.7155	-244.161	36.3357	-103.95
19.92	89	89.1571	-232.603	36.3406	-103.95
19.93	98	88.5405	-222.986	36.3462	-103.95
19.94	86	87.8875	-234.333	36.356	-103.95
19.95	73	87.22	-246.666	36.375	-103.95
19.96	87	86.5605	-232.006	36.3751	-103.95
19.97	100	85.93	-218.375	36.3835	-103.95
19.98	86	85.3478	-231.793	36.4071	-103.95
19.99	82	84.8303	-235.276	36.423	-103.95
20	86	84.3905	-230.836	36.4243	-103.95
20.01	88	84.0372	-228.483	36.4391	-103.95
20.02	81	83.775	-235.22	36.4397	-103.95
20.03	94	83.6037	-222.049	36.4427	-103.95
20.04	88	83.5192	-227.965	36.4477	-103.95
20.05	78	83.513	-237.958	36.4772	-103.95
20.06	71	83.5734	-245.019	36.4781	-103.95
20.07	74	83.6858	-242.131	36.4852	-103.95
20.08	78	83.8339	-238.279	36.4863	-103.95
20.09	82	84.0007	-234.446	36.4904	-103.95
20.1	84	84.1696	-232.615	36.4923	-103.95
20.11	87	84.3255	-229.771	36.5047	-103.95
20.12	83	84.4549	-233.9	36.5062	-103.95
20.13	87	84.5474	-229.993	36.5181	-103.95
20.14	93	84.5957	-224.041	36.5329	-103.95
20.15	89	84.5955	-228.041	36.5365	-103.95
20.16	96	84.5459	-220.991	36.5416	-103.95
20.17	91	84.4491	-225.895	36.5579	-103.95
20.18	84	84.3095	-232.755	36.572	-103.95
20.19	89	84.1341	-227.58	36.5792	-103.95
20.2	88	83.9308	-228.376	36.5802	-103.95
20.21	82	83.7088	-234.154	36.5844	-103.95
20.22	78	83.4782	-237.924	36.5862	-103.95
20.23	80	83.2499	-235.695	36.5889	-103.95
20.24	89	83.0353	-226.481	36.5987	-103.95
20.25	82	82.8463	-233.292	36.6001	-103.95
20.26	81	82.695	-234.141	36.6028	-103.95
20.27	90	82.5936	-225.039	36.6124	-103.95
20.28	82	82.5536	-232.999	36.6137	-103.95
20.29	74	82.5862	-241.032	36.6235	-103.95
20.3	72	82.701	-243.146	36.6332	-103.95
20.31	79	82.9059	-236.351	36.6394	-103.95
20.32	92	83.2067	-223.652	36.6476	-103.95
20.33	87	83.6055	-229.051	36.6521	-103.95
20.34	79	84.1006	-237.546	36.6675	-103.95
20.35	75	84.6864	-242.132	36.6758	-103.95
20.36	82	85.3523	-235.798	36.6828	-103.95
20.37	95	86.0832	-223.529	36.6831	-103.95
20.38	100	86.8597	-219.305	36.6971	-103.95
20.39	94	87.6579	-226.103	36.7066	-103.95
20.4	76	88.4509	-244.896	36.708	-103.95
20.41	100	89.2094	-221.655	36.7178	-103.95
20.42	91	89.9034	-231.349	36.7199	-103.95
20.43	81	90.5036	-241.949	36.7275	-103.95
20.44	92	90.9833	-231.429	36.7337	-103.95
20.45	97	91.3198	-226.765	36.742	-103.95
20.46	104	91.4961	-219.942	36.7493	-103.95
20.47	102	91.5018	-221.947	36.7582	-103.95
20.48	89	91.3344	-234.78	36.7619	-103.95
20.49	86	90.9988	-237.444	36.7702	-103.95
20.5	81	90.5071	-241.953	36.7749	-103.95
20.51	89	89.878	-233.324	36.7749	-103.95
20.52	106	89.1359	-215.581	36.7757	-103.95
20.53	92	88.309	-228.755	36.7773	-103.95
20.54	76	87.4283	-243.874	36.7936	-103.95
20.55	80	86.5257	-238.971	36.8145	-103.95
20.56	90	85.6326	-228.078	36.8224	-103.95
20.57	74	84.7789	-243.224	36.8227	-103.95
20.58	93	83.9906	-223.436	36.8228	-103.95
20.59	93	83.2902	-222.736	36.8326	-103.95
20.6	83	82.6951	-232.141	36.8391	-103.95
20.61	80	82.2178	-234.663	36.8417	-103.95
20.62	75	81.8656	-239.311	36.8439	-103.95
20.63	79	81.6408	-235.086	36.849	-103.95
20.64	86	81.5411	-227.987	36.8528	-103.95
20.65	89	81.5599	-225.005	36.8638	-103.95
20.66	82	81.6872	-232.133	36.8697	-103.95
20.67	78	81.9103	-236.356	36.8697	-103.95
20.68	78	82.2147	-236.66	36.8704	-103.95
20.69	79	82.5853	-236.031	36.8884	-103.95
20.7	78	83.0064	-237.452	36.9162	-103.95
20.71	83	83.4625	-232.908	36.9173	-103.95
20.72	88	83.9389	-228.384	36.9176	-103.95
20.73	92	84.4215	-224.867	36.9177	-103.95
20.74	103	84.8974	-214.343	36.9275	-103.95
20.75	98	85.3543	-219.8	36.9313	-103.95
20.76	87	85.781	-231.227	36.934	-103.95
20.77	77	86.167	-241.613	36.9366	-103.95
20.78	86	86.5025	-232.948	36.9394	-103.95
20.79	76	86.7786	-243.224	36.94	-103.95
20.8	75	86.9882	-244.434	36.944	-103.95
20.81	84	87.1255	-235.571	36.9483	-103.95
20.82	99	87.1872	-220.633	36.9562	-103.95
20.83	88	87.1728	-231.618	36.9588	-103.95
20.84	89	87.0849	-230.53	36.9728	-103.95
20.85	93	86.9292	-226.375	36.9893	-103.95
20.86	92	86.7152	-227.161	37.0018	-103.95
20.87	91	86.4549	-227.9	37.0113	-103.95
20.88	82	86.1629	-236.608	37.0134	-103.95
20.89	77	85.8552	-241.301	37.0143	-103.95
20.9	84	85.5488	-233.994	37.0265	-103.95
20.91	85	85.2606	-232.706	37.0346	-103.95
20.92	84	85.0066	-233.452	37.0352	-103.95
20.93	85	84.8008	-232.246	37.0435	-103.95
20.94	87	84.6543	-230.1	37.0511	-103.95
20.95	96	84.575	-221.02	37.0515	-103.95
20.96	83	84.5671	-234.013	37.0624	-103.95
20.97	79	84.6306	-238.076	37.068	-103.95
20.98	84	84.7614	-233.207	37.0717	-103.95
20.99	90	84.952	-227.398	37.0734	-103.95
21	81	85.1914	-236.637	37.0827	-103.95
21.01	86	85.466	-231.911	37.083	-103.95
21.02	94	85.7605	-224.206	37.0847	-103.95
21.03	84	86.059	-234.504	37.0926	-103.95
21.04	86	86.3461	-232.792	37.0972	-103.95
21.05	82	86.608	-237.054	37.1088	-103.95
21.06	84	86.8331	-235.279	37.1097	-103.95
21.07	100	87.0131	-219.459	37.1222	-103.95
21.08	73	87.1431	-246.589	37.1241	-103.95
21.09	81	87.2211	-238.667	37.1261	-103.95
21.1	92	87.2482	-227.694	37.1466	-103.95
21.11	88	87.2281	-231.674	37.1558	-103.95
21.12	86	87.1655	-233.611	37.158	-103.95
21.13	90	87.0663	-229.512	37.1613	-103.95
21.14	96	86.9359	-223.381	37.1631	-103.95
21.15	99	86.7788	-220.224	37.1672	-103.95
21.16	93	86.5978	-226.043	37.1675	-103.95
21.17	94	86.394	-224.84	37.169	-103.95
21.18	93	86.1668	-225.612	37.1782	-103.95
21.19	87	85.9143	-231.36	37.1786	-103.95
21.2	69	85.6341	-249.08	37.1883	-103.95
21.21	74	85.3237	-243.769	37.2001	-103.95
21.22	78	84.9822	-239.428	37.2042	-103.95
21.23	83	84.6103	-234.056	37.214	-103.95
21.24	94	84.2117	-222.657	37.2179	-103.95
21.25	86	83.793	-230.239	37.2198	-103.95
21.26	79	83.3642	-236.81	37.2218	-103.95
21.27	76	82.9378	-239.383	37.2261	-103.95
21.28	77	82.5287	-237.974	37.2516	-103.95
21.29	76	82.1533	-238.599	37.2571	-103.95
21.3	85	81.8288	-229.274	37.2589	-103.95
21.31	90	81.5722	-224.018	37.2633	-103.95
21.32	86	81.399	-227.845	37.2926	-103.95
21.33	86	81.3226	-227.768	37.296	-103.95
21.34	86	81.3531	-227.799	37.3002	-103.95
21.35	85	81.4978	-228.943	37.3021	-103.95
21.36	83	81.7601	-231.206	37.31	-103.95
21.37	82	82.1402	-232.586	37.3221	-103.95
21.38	84	82.6346	-231.08	37.3302	-103.95
21.39	91	83.2369	-224.682	37.342	-103.95
21.4	96	83.9379	-220.383	37.3586	-103.95
21.41	74	84.7261	-243.172	37.3613	-103.95
21.42	94	85.5878	-224.033	37.3659	-103.95
21.43	94	86.5075	-224.953	37.3757	-103.95
21.44	83	87.4679	-236.913	37.3796	-103.95
21.45	85	88.4497	-235.895	37.3818	-103.95
21.46	84	89.432	-237.877	37.3888	-103.95
21.47	94	90.3917	-228.837	37.3983	-103.95
21.48	102	91.3041	-221.75	37.4126	-103.95
21.49	96	92.1434	-228.589	37.4165	-103.95
21.5	88	92.8829	-237.328	37.4167	-103.95
21.51	83	93.4968	-242.942	37.4265	-103.95
21.52	84	93.9604	-242.406	37.4383	-103.95
21.53	91	94.2525	-235.698	37.455	-103.95
21.54	78	94.3559	-248.801	37.4576	-103.95
21.55	92	94.2594	-234.705	37.4623	-103.95
21.56	98	93.9587	-228.404	37.4721	-103.95
21.57	87	93.4573	-238.903	37.476	-103.95
21.58	84	92.7666	-241.212	37.4782	-103.95
21.59	91	91.9055	-233.351	37.4794	-103.95
21.6	96	90.8999	-227.345	37.4964	-103.95
21.61	96	89.7816	-226.227	37.4972	-103.95
21.62	88	88.5866	-233.032	37.4978	-103.95
21.63	86	87.3542	-233.8	37.5039	-103.95
21.64	94	86.1248	-224.57	37.5091	-103.95
21.65	100	84.9386	-217.384	37.5131	-103.95
21.66	84	83.8335	-232.279	37.5132	-103.95
21.67	78	82.8447	-237.29	37.5144	-103.95
21.68	78	82.003	-236.448	37.539	-103.95
21.69	82	81.3341	-231.78	37.5432	-103.95
21.7	91	80.8581	-222.304	37.5571	-103.95
21.71	94	80.5888	-219.034	37.5605	-103.95
21.72	92	80.5331	-220.979	37.5761	-103.95
21.73	88	80.6913	-225.137	37.5932	-103.95
21.74	85	81.0569	-228.502	37.594	-103.95
21.75	84	81.6163	-230.062	37.5946	-103.95
21.76	95	82.3495	-219.795	37.6007	-103.95
21.77	92	83.2301	-223.676	37.607	-103.95
21.78	71	84.2262	-245.672	37.6111	-103.95
21.79	90	85.3007	-227.746	37.6173	-103.95
21.8	84	86.4128	-234.858	37.6359	-103.95
21.81	74	87.5199	-245.965	37.6401	-103.95
21.82	70	88.5791	-251.025	37.6412	-103.95
21.83	84	89.5494	-237.995	37.642	-103.95
21.84	101	90.3936	-221.839	37.654	-103.95
21.85	100	91.0801	-223.526	37.6574	-103.95
21.86	88	91.5851	-236.031	37.6683	-103.95
21.87	90	91.8931	-234.339	37.6819	-103.95
21.88	96	91.9986	-228.444	37.6964	-103.95
21.89	99	91.9055	-225.351	37.7021	-103.95
21.9	101	91.6267	-223.072	37.7041	-103.95
21.91	105	91.1832	-218.629	37.7124	-103.95
21.92	81	90.6029	-242.048	37.7144	-103.95
21.93	82	89.9184	-240.364	37.7383	-103.95
21.94	86	89.1654	-235.611	37.7392	-103.95
21.95	77	88.381	-243.826	37.7426	-103.95
21.96	82	87.6015	-238.047	37.7481	-103.95
21.97	78	86.8612	-241.307	37.7655	-103.95
21.98	78	86.1904	-240.636	37.7659	-103.95
[truncated: 1,802 more rows]

## Sheet: Fig 1C
X1	Y1	Y2	Y3	X2	Y4
2	462.603	489.709	-42.2848	2.23594	-18.95
2.01	455.322	477.412	-47.3009	2.24198	-18.95
2.02	448.176	465.599	-51.9683	2.81087	-18.95
2.03	441.165	453.722	-56.8334	2.81834	-18.95
2.04	434.286	441.244	-62.4316	3.35565	-18.95
2.05	427.537	431.471	-65.4567	3.36447	-18.95
2.06	420.918	424.281	-66.0275	3.96173	-18.95
2.07	414.427	418.046	-65.7715	3.97206	-18.95
2.08	408.063	408.503	-68.9506	4.66646	-18.95
2.09	401.824	399.427	-71.7874	4.67855	-18.95
2.1	395.71	392.35	-72.75	5.09641	-18.95
2.11	389.718	386.752	-72.3573	5.10956	-18.95
2.12	383.849	379.133	-74.1062	5.81731	-18.95
2.13	378.101	372.045	-75.4463	5.83226	-18.95
2.14	372.473	365.943	-75.9204	5.91638	-18.95
2.15	366.964	360.569	-75.7857	5.91939	-18.95
2.16	361.574	353.015	-77.9497	5.93157	-18.95
2.17	356.301	347.172	-78.5196	5.93459	-18.95
2.18	351.146	341.434	-79.1017	6.64165	-18.95
2.19	346.106	335.533	-79.964	6.65866	-18.95
2.2	341.182	331.31	-79.262	6.90822	-18.95
2.21	336.372	327.559	-78.2033	6.92589	-18.95
2.22	331.676	323.728	-77.3386	7.09919	-18.95
2.23	327.092	319.654	-76.8288	7.11733	-18.95
2.24	322.619	315.077	-76.9324	7.23712	-18.95
2.25	318.256	311.543	-76.1031	7.25561	-18.95
2.26	313.999	308.306	-75.084	8.12246	-18.95
2.27	309.847	305.18	-74.0574	8.12854	-18.95
2.28	305.795	302.243	-72.9429	8.14316	-18.95
2.29	301.84	300.4	-70.8299	8.14926	-18.95
2.3	297.975	296.024	-71.3413	8.48719	-18.95
2.31	294.195	291.243	-72.3423	8.5088	-18.95
2.32	290.491	287.914	-71.9675	8.7666	-18.95
2.33	286.855	284.866	-71.3789	8.78891	-18.95
2.34	283.277	280.38	-72.2868	8.8279	-18.95
2.35	279.746	275.226	-73.9109	8.85036	-18.95
2.36	276.252	269.929	-75.7129	9.34773	-18.95
2.37	272.783	266.43	-75.7433	9.37149	-18.95
2.38	269.329	262.723	-75.9964	9.5193	-18.95
2.39	265.883	259.254	-76.0193	9.51957	-18.95
2.4	262.438	256.925	-74.903	9.53521	-18.95
2.41	258.99	256.197	-72.1837	9.54349	-18.95
2.42	255.538	253.978	-70.9507	9.54376	-18.95
2.43	252.085	251.702	-69.7735	9.55944	-18.95
2.44	248.634	249.985	-68.0396	9.9789	-18.95
2.45	245.192	248.631	-65.9508	10.0043	-18.95
2.46	241.766	246.392	-64.7652	10.3977	-18.95
2.47	238.366	244.898	-62.8589	10.424	-18.95
2.48	235	243.277	-61.1134	10.4414	-18.95
2.49	231.676	240.025	-61.0415	10.4676	-18.95
2.5	228.401	236.296	-61.4954	10.4679	-18.95
2.51	225.182	232.695	-61.877	10.4942	-18.95
2.52	222.023	229.194	-62.219	10.7235	-18.95
2.53	218.928	225.306	-63.0126	10.7507	-18.95
2.54	215.902	220.075	-65.2168	11.7003	-18.95
2.55	212.944	216.945	-65.3898	11.73	-18.95
2.56	210.056	214.712	-64.7344	11.8447	-18.95
2.57	207.239	211.292	-65.338	11.8658	-18.95
2.58	204.493	207.185	-66.6977	11.8748	-18.95
2.59	201.815	205.144	-66.062	11.8959	-18.95
2.6	199.206	203.254	-65.3425	11.9756	-18.95
2.61	196.664	200.779	-65.2756	11.9802	-18.95
2.62	194.188	199.011	-64.567	12.006	-18.95
2.63	191.776	196.343	-64.8227	12.0106	-18.95
2.64	189.426	193.871	-64.9447	12.0437	-18.95
2.65	187.137	191.523	-65.0035	12.0497	-18.95
2.66	184.906	188.516	-65.7806	12.0742	-18.95
2.67	182.733	187.332	-64.7918	12.0803	-18.95
2.68	180.616	185.779	-64.2279	12.2942	-18.95
2.69	178.553	183.112	-64.8307	12.3253	-18.95
2.7	176.542	179.308	-66.6244	12.4663	-18.95
2.71	174.582	176.203	-67.7695	12.4933	-18.95
2.72	172.671	171.951	-70.1114	12.4979	-18.95
2.73	170.809	167.077	-73.1221	12.525	-18.95
2.74	168.994	163.131	-75.2526	12.8043	-18.95
2.75	167.223	161.973	-74.6409	12.8368	-18.95
2.76	165.497	160.203	-74.6853	12.854	-18.95
2.77	163.814	157.707	-75.4973	12.8865	-18.95
2.78	162.173	155.095	-76.4684	13.5013	-18.95
2.79	160.573	154.565	-75.3983	13.5354	-18.95
2.8	159.012	154.711	-73.6912	13.7605	-18.95
2.81	157.489	154.625	-72.2546	13.7953	-18.95
2.82	156.005	154.209	-71.1866	14.0373	-18.95
2.83	154.557	154.241	-69.706	14.0729	-18.95
2.84	153.145	153.382	-69.1528	14.1136	-18.95
2.85	151.767	153.053	-68.1052	14.1494	-18.95
2.86	150.424	153.192	-66.623	14.2306	-18.95
2.87	149.114	152.213	-66.2921	14.2485	-18.95
2.88	147.837	152.152	-65.075	14.2666	-18.95
2.89	146.591	151.909	-64.0719	14.2846	-18.95
2.9	145.375	151.988	-62.7779	14.4216	-18.95
2.91	144.191	152.808	-60.7734	14.4581	-18.95
2.92	143.035	151.649	-60.777	14.6752	-18.95
2.93	141.908	149.646	-61.6531	14.6991	-18.95
2.94	140.81	147.703	-62.4968	14.7123	-18.95
2.95	139.738	145.934	-63.1945	14.7364	-18.95
2.96	138.694	144.002	-64.0821	14.7975	-18.95
2.97	137.676	143.16	-63.9067	14.8349	-18.95
2.98	136.683	142.654	-63.4193	14.8555	-18.95
2.99	135.716	141.483	-63.6235	14.8662	-18.95
3	134.773	137.912	-66.2513	14.8699	-18.95
3.01	133.854	135.107	-68.1375	14.8791	-18.95
3.02	132.959	133.427	-68.9218	14.8931	-18.95
3.03	132.086	132.192	-69.2843	14.9038	-18.95
3.04	131.236	129.828	-70.7982	14.9076	-18.95
3.05	130.408	128.064	-71.7348	14.9168	-18.95
3.06	129.601	125.159	-73.8321	14.9351	-18.95
3.07	128.815	122.022	-76.1832	14.9554	-18.95
3.08	128.05	120.494	-76.9457	14.9729	-18.95
3.09	127.304	121.019	-75.6755	14.9933	-18.95
3.1	126.578	121.051	-74.9179	15.1338	-18.95
3.11	125.872	119.755	-75.5075	15.1721	-18.95
3.12	125.184	117.9	-76.674	15.1976	-18.95
3.13	124.514	117.049	-76.855	15.2361	-18.95
3.14	123.862	117.138	-76.1143	15.2412	-18.95
3.15	123.227	117.89	-74.7278	15.2798	-18.95
3.16	122.61	118.548	-73.4528	15.3036	-18.95
3.17	122.009	119.052	-72.3475	15.3049	-18.95
3.18	121.425	119.805	-71.0098	15.3424	-18.95
3.19	120.856	121.022	-69.2244	15.3437	-18.95
3.2	120.303	122.345	-67.3486	15.3644	-18.95
3.21	119.766	123.052	-66.1039	15.3737	-18.95
3.22	119.243	122.869	-65.7649	15.4033	-18.95
3.23	118.735	122.622	-65.5029	15.4126	-18.95
3.24	118.241	122.473	-65.1579	15.4489	-18.95
3.25	117.761	121.281	-65.8705	15.4667	-18.95
3.26	117.294	120.799	-65.8855	15.488	-18.95
3.27	116.841	120.169	-66.0628	15.4931	-18.95
3.28	116.401	119.472	-66.3193	15.5058	-18.95
3.29	115.974	119.696	-65.6677	15.5163	-18.95
3.3	115.559	118.087	-66.8622	15.5323	-18.95
3.31	115.156	117.232	-67.3144	15.5556	-18.95
3.32	114.765	117.215	-66.9406	15.6035	-18.95
3.33	114.385	115.999	-67.7769	15.643	-18.95
3.34	114.017	113.091	-70.3165	15.6975	-18.95
3.35	113.661	110.726	-72.3247	15.7216	-18.95
3.36	113.315	109.141	-73.5642	15.7372	-18.95
3.37	112.979	108.431	-73.9392	15.7614	-18.95
3.38	112.654	108.663	-73.382	15.8402	-18.95
3.39	112.34	109.189	-72.5409	15.8803	-18.95
3.4	112.035	109.234	-72.1909	15.8813	-18.95
3.41	111.74	108.532	-72.5983	15.885	-18.95
3.42	111.454	108.831	-72.0144	15.9215	-18.95
3.43	111.179	109.492	-71.077	15.9253	-18.95
3.44	110.912	109.938	-70.3647	16.039	-18.95
3.45	110.654	109.679	-70.3659	16.0796	-18.95
3.46	110.405	109.348	-70.448	16.1014	-18.95
3.47	110.165	109.67	-69.8862	16.1104	-18.95
3.48	109.934	109.78	-69.5444	16.1121	-18.95
3.49	109.711	109.329	-69.7724	16.1337	-18.95
3.5	109.496	109.472	-69.4149	16.1422	-18.95
3.51	109.29	109.361	-69.3187	16.1512	-18.95
3.52	109.091	109.404	-69.0772	16.1529	-18.95
3.53	108.901	109.37	-68.9214	16.1608	-18.95
3.54	108.718	108.728	-69.381	16.1746	-18.95
3.55	108.544	108.199	-69.7348	16.2017	-18.95
3.56	108.377	107.687	-70.0806	16.239	-18.95
3.57	108.218	107.149	-70.4588	16.2801	-18.95
3.58	108.066	106.747	-70.7091	16.3728	-18.95
3.59	107.922	106.16	-71.1528	16.398	-18.95
3.6	107.786	104.566	-72.6107	16.4051	-18.95
3.61	107.658	103.467	-73.5809	16.4142	-18.95
3.62	107.537	104.103	-72.8245	16.435	-18.95
3.63	107.424	104.344	-72.4705	16.4396	-18.95
3.64	107.319	103.97	-72.7392	16.4467	-18.95
3.65	107.221	104.712	-71.8998	16.4766	-18.95
3.66	107.131	106.796	-69.7256	16.4825	-18.95
3.67	107.049	107.98	-68.4595	16.4947	-18.95
3.68	106.976	108.535	-67.8307	16.5238	-18.95
3.69	106.91	107.866	-68.4341	16.5242	-18.95
3.7	106.853	107.293	-68.9499	16.5365	-18.95
3.71	106.804	108.915	-67.2796	16.5656	-18.95
3.72	106.763	108.697	-67.4563	16.6556	-18.95
3.73	106.731	108.252	-67.87	16.6977	-18.95
3.74	106.708	108.109	-67.9893	16.7312	-18.95
3.75	106.694	108.526	-67.558	16.7736	-18.95
3.76	106.688	108.859	-67.219	16.793	-18.95
3.77	106.691	109.055	-67.0265	16.8355	-18.95
3.78	106.703	108.91	-67.1829	16.8721	-18.95
3.79	106.723	108.214	-67.8998	16.8742	-18.95
3.8	106.752	107.663	-68.4792	16.9149	-18.95
3.81	106.788	106.694	-69.485	16.9169	-18.95
3.82	106.832	105.317	-70.9055	16.9231	-18.95
3.83	106.883	103.999	-72.2742	16.9499	-18.95
3.84	106.941	103.504	-72.8273	16.9643	-18.95
3.85	107.004	104.277	-72.1169	16.966	-18.95
3.86	107.073	104.755	-71.7085	16.976	-18.95
3.87	107.146	104.3	-72.2363	16.9811	-18.95
3.88	107.225	103.48	-73.1351	16.9869	-18.95
3.89	107.308	104.415	-72.2837	16.9928	-18.95
3.9	107.397	105.679	-71.1079	17.0073	-18.95
3.91	107.491	106.26	-70.622	17.019	-18.95
3.92	107.593	106.8	-70.1833	17.024	-18.95
3.93	107.703	107.853	-69.2402	17.0299	-18.95
3.94	107.823	108.856	-68.3574	17.0598	-18.95
3.95	107.955	110.129	-67.216	17.0921	-18.95
3.96	108.101	110.783	-66.7084	17.1029	-18.95
3.97	108.263	112.587	-65.0656	17.1354	-18.95
3.98	108.442	113.841	-63.9915	17.2168	-18.95
3.99	108.64	114.046	-63.985	17.218	-18.95
4	108.86	113.602	-64.6484	17.2275	-18.95
4.01	109.101	112.915	-65.576	17.2604	-18.95
4.02	109.365	112.609	-66.1469	17.2616	-18.95
4.03	109.652	112.514	-66.528	17.2711	-18.95
4.04	109.962	112.454	-66.8984	17.4484	-18.95
4.05	110.294	112.01	-67.6742	17.482	-18.95
4.06	110.646	111.145	-68.8907	17.4926	-18.95
4.07	111.015	110.37	-70.0355	17.5204	-18.95
4.08	111.398	109.998	-70.7908	17.5263	-18.95
4.09	111.791	110.036	-71.1453	17.5648	-18.95
4.1	112.186	109.481	-72.0958	17.5895	-18.95
4.11	112.577	109.22	-72.7477	17.6125	-18.95
4.12	112.955	109.769	-72.5765	17.6209	-18.95
4.13	113.311	110.992	-71.7097	17.634	-18.95
4.14	113.636	111.356	-71.6705	17.6571	-18.95
4.15	113.92	112.463	-70.8477	17.6655	-18.95
4.16	114.155	113.468	-70.0773	17.6768	-18.95
4.17	114.333	112.885	-70.8387	17.701	-18.95
4.18	114.451	112.077	-71.7647	17.7215	-18.95
4.19	114.506	111.788	-72.1083	17.7458	-18.95
4.2	114.499	112.147	-71.7426	17.7635	-18.95
4.21	114.433	112.08	-71.7436	17.7819	-18.95
4.22	114.316	111.258	-72.4486	17.7882	-18.95
4.23	114.155	110.397	-73.1483	17.8075	-18.95
4.24	113.96	109.335	-74.0154	17.8085	-18.95
4.25	113.742	108.65	-74.4823	17.8269	-18.95
4.26	113.511	110.138	-72.7641	17.8333	-18.95
4.27	113.278	111.53	-71.139	17.8464	-18.95
4.28	113.053	113.113	-69.3308	17.8526	-18.95
4.29	112.843	114.819	-67.4146	17.8766	-18.95
4.3	112.657	115.208	-66.8395	17.8915	-18.95
4.31	112.499	115.703	-66.187	17.9056	-18.95
4.32	112.376	116.974	-64.793	17.9219	-18.95
4.33	112.292	118.805	-62.8777	17.9471	-18.95
4.34	112.25	120.188	-61.4526	17.9509	-18.95
4.35	112.253	120.394	-61.2503	17.9925	-18.95
4.36	112.304	120.803	-60.8917	18.0645	-18.95
4.37	112.405	121.005	-60.7901	18.1103	-18.95
4.38	112.556	120.101	-61.8455	18.1764	-18.95
4.39	112.761	121.142	-61.0091	18.2042	-18.95
4.4	113.019	120.176	-62.233	18.2062	-18.95
4.41	113.332	118.391	-64.3309	18.2153	-18.95
4.42	113.7	118.685	-64.4049	18.2224	-18.95
4.43	114.123	117.514	-65.9998	18.2503	-18.95
4.44	114.602	117.602	-66.3907	18.2523	-18.95
4.45	115.135	117.595	-66.9307	18.2614	-18.95
4.46	115.721	116.117	-68.9942	18.2618	-18.95
4.47	116.357	115.139	-70.6086	18.2868	-18.95
4.48	117.039	114.447	-71.9831	18.2871	-18.95
4.49	117.763	115.363	-71.7901	18.308	-18.95
4.5	118.523	118.104	-69.8094	18.3331	-18.95
4.51	119.311	119.513	-69.188	18.3334	-18.95
4.52	120.118	120.092	-69.4162	18.3651	-18.95
4.53	120.936	120.167	-70.1596	18.4069	-18.95
4.54	121.753	119.779	-71.3638	18.4117	-18.95
4.55	122.558	120.017	-71.9312	18.4119	-18.95
4.56	123.338	120.138	-72.5903	18.4536	-18.95
4.57	124.082	120.372	-73.1007	18.4564	-18.95
4.58	124.777	120.501	-73.6661	18.4586	-18.95
4.59	125.409	120.569	-74.2309	18.5032	-18.95
4.6	125.966	121.662	-73.6941	18.5138	-18.95
4.61	126.435	121.879	-73.947	18.5214	-18.95
4.62	126.805	121.892	-74.3035	18.5607	-18.95
4.63	127.066	123.489	-72.9674	18.5612	-18.95
4.64	127.211	124.192	-72.4094	18.5683	-18.95
4.65	127.236	124.819	-71.8069	18.6013	-18.95
4.66	127.142	125.589	-70.9437	18.6082	-18.95
4.67	126.935	125.557	-70.7689	18.6139	-18.95
4.68	126.625	125.605	-70.4099	18.6485	-18.95
4.69	126.225	125.201	-70.4147	18.6611	-18.95
4.7	125.754	124.647	-70.4978	18.7129	-18.95
4.71	125.231	125.071	-69.5501	18.7603	-18.95
4.72	124.675	126.37	-67.6955	18.812	-18.95
4.73	124.106	127.64	-65.8569	18.8597	-18.95
4.74	123.542	128.758	-64.174	18.885	-18.95
4.75	122.997	129.043	-63.3441	18.9282	-18.95
4.76	122.483	128.408	-63.4659	18.9329	-18.95
4.77	122.009	128.531	-62.8682	18.9516	-18.95
4.78	121.579	128.058	-62.9109	18.9556	-18.95
4.79	121.193	126.431	-64.1523	18.9762	-18.95
4.8	120.848	124.26	-65.9787	18.9892	-18.95
4.81	120.537	123.437	-66.4907	18.9997	-18.95
4.82	120.25	122.584	-67.0569	19.0036	-18.95
4.83	119.975	121.514	-67.8513	19.0373	-18.95
4.84	119.695	120.566	-68.5196	19.0455	-18.95
4.85	119.396	119.619	-69.1674	19.0814	-18.95
4.86	119.06	119.332	-69.1193	19.0819	-18.95
4.87	118.673	119.579	-68.4845	19.0862	-18.95
4.88	118.221	119.353	-68.2585	19.0937	-18.95
4.89	117.695	117.05	-70.0357	19.1297	-18.95
4.9	117.089	115.395	-71.0837	19.1302	-18.95
4.91	116.401	114.196	-71.5959	19.1324	-18.95
4.92	115.636	113.083	-71.9435	19.1346	-18.95
4.93	114.801	113.039	-71.1524	19.1809	-18.95
4.94	113.906	112.592	-70.7038	19.2673	-18.95
4.95	112.963	111.866	-70.4872	19.3024	-18.95
4.96	111.987	111.14	-70.2371	19.303	-18.95
4.97	110.99	109.955	-70.4256	19.3161	-18.95
4.98	109.985	109.272	-70.1043	19.3346	-18.95
4.99	108.985	108.14	-70.2352	19.3514	-18.95
5	107.998	106.596	-70.7916	19.3519	-18.95
5.01	107.032	105.888	-70.5339	19.3521	-18.95
5.02	106.093	103.541	-71.9432	19.3743	-18.95
5.03	105.187	101.077	-73.5003	19.3836	-18.95
5.04	104.316	98.9919	-74.7143	19.4012	-18.95
5.05	103.481	97.6348	-75.2367	19.4133	-18.95
5.06	102.684	97.0734	-75.0009	19.4234	-18.95
5.07	101.924	96.9981	-74.3165	19.4625	-18.95
5.08	101.201	97.1051	-73.4865	19.4825	-18.95
5.09	100.514	96.9894	-72.9152	19.5277	-18.95
5.1	99.8613	96.9565	-72.2952	19.5318	-18.95
5.11	99.2414	98.0327	-70.5992	19.5469	-18.95
5.12	98.6525	99.3693	-68.6737	19.5771	-18.95
5.13	98.0931	100.104	-67.3794	19.5965	-18.95
5.14	97.5612	100.558	-66.3936	19.678	-18.95
5.15	97.0552	101.388	-65.0575	19.7016	-18.95
5.16	96.5735	102.045	-63.9185	19.7279	-18.95
5.17	96.1143	102.077	-63.4282	19.7446	-18.95
5.18	95.6761	101.187	-63.8794	19.7516	-18.95
5.19	95.2576	99.9633	-64.6848	19.7946	-18.95
5.2	94.8573	99.3007	-64.9471	19.8116	-18.95
5.21	94.4741	99.0427	-64.8218	19.8618	-18.95
5.22	94.1066	98.1204	-65.3766	19.8686	-18.95
5.23	93.7538	96.5156	-66.6287	19.919	-18.95
5.24	93.4147	95.7215	-67.0836	19.9283	-18.95
5.25	93.0885	94.9152	-67.5638	19.9392	-18.95
5.26	92.7742	92.5927	-69.572	19.9483	-18.95
5.27	92.4712	92.2553	-69.6064	19.9702	-18.95
5.28	92.1787	92.011	-69.5581	19.9788	-18.95
5.29	91.896	91.7546	-69.5318	19.9828	-18.95
5.3	91.6224	92.0126	-69.0003	19.9898	-18.95
5.31	91.3575	92.8862	-67.8618	19.9988	-18.95
5.32	91.1007	91.7909	-68.7002	20.0209	-18.95
5.33	90.8515	90.5443	-69.6976	20.0334	-18.95
5.34	90.6095	90.7851	-69.2148	20.045	-18.95
5.35	90.3743	92.3625	-67.4022	20.0958	-18.95
5.36	90.1457	92.5289	-67.0073	20.1172	-18.95
5.37	89.9234	91.3671	-67.9467	20.1682	-18.95
5.38	89.7072	89.6259	-69.4717	20.169	-18.95
5.39	89.4967	88.8153	-70.0719	20.1824	-18.95
5.4	89.2916	88.252	-70.4301	20.2201	-18.95
5.41	89.0918	87.5007	-70.9816	20.2322	-18.95
5.42	88.897	86.4139	-71.8736	20.2336	-18.95
5.43	88.707	85.3735	-72.724	20.2434	-18.95
5.44	88.5216	84.7608	-73.1513	20.2835	-18.95
5.45	88.3406	84.7679	-72.9632	20.2947	-18.95
5.46	88.1639	84.8454	-72.709	20.3493	-18.95
5.47	87.9913	85.0798	-72.302	20.3652	-18.95
5.48	87.8228	86.2458	-70.9674	20.3867	-18.95
5.49	87.6581	86.6319	-70.4167	20.3953	-18.95
5.5	87.4972	86.9094	-69.9783	20.3956	-18.95
5.51	87.3401	88.5453	-68.1852	20.4009	-18.95
5.52	87.1866	88.8767	-67.7004	20.4102	-18.95
5.53	87.0367	89.5405	-66.8867	20.4169	-18.95
5.54	86.8904	89.7507	-66.5302	20.4384	-18.95
5.55	86.7476	89.125	-67.0131	20.447	-18.95
5.56	86.6082	87.7181	-68.2806	20.4473	-18.95
5.57	86.4721	87.2933	-68.5693	20.462	-18.95
5.58	86.3396	87.8201	-67.9099	20.4791	-18.95
5.59	86.2105	87.9326	-67.6684	20.4933	-18.95
5.6	86.0849	86.2995	-69.1759	20.5311	-18.95
5.61	85.963	85.5127	-69.8408	20.5453	-18.95
5.62	85.8449	85.149	-70.0864	20.5951	-18.95
5.63	85.7311	84.9992	-70.1223	20.6473	-18.95
5.64	85.6216	85.4473	-69.5647	20.6709	-18.95
5.65	85.5168	85.5049	-69.4023	20.6779	-18.95
5.66	85.4167	84.7556	-70.0516	20.6931	-18.95
5.67	85.3216	83.8788	-70.8333	20.7003	-18.95
5.68	85.2317	83.9627	-70.6595	20.7233	-18.95
5.69	85.1474	84.509	-70.0288	20.7303	-18.95
5.7	85.0687	85.0243	-69.4348	20.732	-18.95
5.71	84.9962	85.252	-69.1347	20.7335	-18.95
5.72	84.9301	85.4871	-68.8334	20.7339	-18.95
5.73	84.8707	85.7865	-68.4747	20.7456	-18.95
5.74	84.8183	85.8479	-68.3608	20.7528	-18.95
5.75	84.7732	85.9011	-68.2626	20.7846	-18.95
5.76	84.7358	85.6887	-68.4376	20.7861	-18.95
5.77	84.7064	85.1175	-68.9794	20.7865	-18.95
5.78	84.6855	83.9156	-70.1604	20.8309	-18.95
5.79	84.6732	82.9171	-71.1465	20.8569	-18.95
5.8	84.6699	82.9639	-71.0965	20.8837	-18.95
5.81	84.6758	82.5364	-71.5298	20.9098	-18.95
5.82	84.6911	82.7998	-71.2817	20.954	-18.95
5.83	84.7156	82.6924	-71.4137	20.9655	-18.95
5.84	84.7493	82.1855	-71.9543	21.0028	-18.95
5.85	84.7917	83.0133	-71.1689	21.0072	-18.95
5.86	84.8422	83.3629	-70.8697	21.0187	-18.95
5.87	84.8995	83.6951	-70.5949	21.0534	-18.95
5.88	84.9623	83.8841	-70.4687	21.0561	-18.95
5.89	85.0284	83.4085	-71.0104	21.0801	-18.95
5.9	85.0952	83.1621	-71.3235	21.1068	-18.95
5.91	85.1595	83.4087	-71.1413	21.1232	-18.95
5.92	85.2177	84.4244	-70.1838	21.1336	-18.95
5.93	85.2656	85.7994	-68.8566	21.1673	-18.95
5.94	85.2988	87.4756	-67.2137	21.1688	-18.95
5.95	85.3131	88.6497	-66.0539	21.1768	-18.95
5.96	85.3044	89.0926	-65.6023	21.2211	-18.95
5.97	85.2691	89.2653	-65.3942	21.2219	-18.95
5.98	85.2044	89.3849	-65.2099	21.2225	-18.95
5.99	85.1086	89.165	-65.3341	21.2306	-18.95
6	84.9814	88.6846	-65.6872	21.2758	-18.95
6.01	84.8235	87.7304	-66.4835	21.2844	-18.95
6.02	84.6371	86.8854	-67.1421	21.3456	-18.95
6.03	84.4253	85.6684	-68.1474	21.355	-18.95
6.04	84.192	84.8091	-68.7734	21.388	-18.95
6.05	83.9416	84.441	-68.8911	21.3998	-18.95
6.06	83.6786	83.5928	-69.4762	21.4036	-18.95
6.07	83.407	82.0338	-70.7637	21.4092	-18.95
6.08	83.1311	81.2396	-71.2819	21.4423	-18.95
6.09	82.8541	81.2446	-70.9999	21.4579	-18.95
6.1	82.579	80.6439	-71.3256	21.4854	-18.95
6.11	82.3081	79.3766	-72.322	21.5235	-18.95
6.12	82.0434	78.3078	-73.126	21.5399	-18.95
6.13	81.786	78.0101	-73.1664	21.5781	-18.95
6.14	81.5369	79.0257	-71.9017	21.5948	-18.95
6.15	81.2968	79.9099	-70.7773	21.6321	-18.95
6.16	81.0659	80.989	-69.4674	21.647	-18.95
6.17	80.8443	82.3235	-67.9113	21.6496	-18.95
6.18	80.632	83.4228	-66.5996	21.658	-18.95
6.19	80.4287	82.966	-66.8532	21.6663	-18.95
6.2	80.2342	82.1009	-67.5238	21.687	-18.95
6.21	80.0482	81.5018	-67.9368	21.7019	-18.95
6.22	79.8703	81.3639	-67.8969	21.7129	-18.95
6.23	79.7001	80.5559	-68.5346	21.7213	-18.95
6.24	79.5373	80.1975	-68.7302	21.7406	-18.95
6.25	79.3814	79.8201	-68.9518	21.7958	-18.95
6.26	79.2321	78.9873	-69.6354	21.7969	-18.95
6.27	79.0892	77.6924	-70.7873	21.8041	-18.95
6.28	78.9521	76.6222	-71.7204	21.8081	-18.95
6.29	78.8208	75.6385	-72.5728	21.8335	-18.95
6.3	78.6947	74.4311	-73.6541	21.8337	-18.95
6.31	78.5738	73.1679	-74.7964	21.8427	-18.95
6.32	78.4577	72.8632	-74.985	21.8523	-18.95
6.33	78.3463	72.9441	-74.7926	21.8594	-18.95
6.34	78.2392	72.4773	-75.1524	21.8634	-18.95
6.35	78.1364	71.384	-76.1429	21.8889	-18.95
6.36	78.0375	72.2645	-75.1635	21.8892	-18.95
6.37	77.9425	73.5755	-73.7575	21.896	-18.95
6.38	77.8511	74.8209	-72.4207	21.8981	-18.95
6.39	77.7632	75.9295	-71.2242	21.9144	-18.95
6.4	77.6784	77.9169	-69.152	21.9289	-18.95
6.41	77.5968	79.0719	-67.9154	21.9333	-18.95
6.42	77.5179	79.0986	-67.8099	21.9442	-18.95
6.43	77.4417	78.4244	-68.4078	21.9516	-18.95
6.44	77.3679	79.8255	-66.9329	21.9701	-18.95
6.45	77.2963	80.8124	-65.8744	21.9845	-18.95
6.46	77.2268	81.4247	-65.1925	21.989	-18.95
6.47	77.1591	81.7415	-64.8081	21.9999	-18.95
6.48	77.0932	81.8812	-64.6025	22.1995	-18.95
6.49	77.029	81.4468	-64.9727	22.2147	-18.95
6.5	76.9665	80.7351	-65.6219	22.2248	-18.95
6.51	76.9057	79.9445	-66.3516	22.2559	-18.95
6.52	76.8469	79.4993	-66.738	22.2711	-18.95
6.53	76.7901	79.3049	-66.8756	22.2756	-18.95
6.54	76.7356	79.3544	-66.7716	22.2813	-18.95
6.55	76.6836	79.0485	-67.0256	22.2852	-18.95
6.56	76.6344	78.1778	-67.8471	22.2886	-18.95
6.57	76.5884	76.9594	-69.0194	22.3144	-18.95
6.58	76.5457	75.0614	-70.8747	22.3321	-18.95
6.59	76.5066	73.3194	-72.5777	22.3405	-18.95
6.6	76.4715	72.9793	-72.8827	22.3418	-18.95
6.61	76.4407	72.2937	-73.5375	22.3452	-18.95
6.62	76.4144	72.8777	-72.9271	22.3711	-18.95
6.63	76.3928	74.1563	-71.6269	22.3712	-18.95
6.64	76.3763	75.3043	-70.4624	22.3972	-18.95
6.65	76.3652	75.5185	-70.2372	22.428	-18.95
6.66	76.3596	75.6547	-70.0954	22.467	-18.95
6.67	76.36	76.3047	-69.4457	22.4931	-18.95
6.68	76.3664	76.9554	-68.8015	22.4935	-18.95
6.69	76.3793	75.5759	-70.1939	22.494	-18.95
6.7	76.3988	75.6499	-70.1394	22.5204	-18.95
6.71	76.425	75.9751	-69.8404	22.524	-18.95
6.72	76.4582	76.2843	-69.5644	22.5303	-18.95
6.73	76.4984	77.0168	-68.8721	22.537	-18.95
6.74	76.5455	77.4547	-68.4813	22.5409	-18.95
6.75	76.5994	77.6984	-68.2915	22.5503	-18.95
6.76	76.6597	78.0348	-68.0154	22.5506	-18.95
6.77	76.7258	78.5807	-67.5356	22.5511	-18.95
6.78	76.7968	78.6292	-67.5581	22.5776	-18.95
6.79	76.8716	78.0694	-68.1927	22.5875	-18.95
6.8	76.9486	76.8765	-69.4625	22.5943	-18.95
6.81	77.0259	75.8468	-70.5696	22.5982	-18.95
6.82	77.1013	75.0589	-71.4328	22.6066	-18.95
6.83	77.1722	74.7963	-71.7663	22.6086	-18.95
6.84	77.2359	75.0127	-71.6136	22.648	-18.95
6.85	77.2896	75.6684	-71.0117	22.664	-18.95
6.86	77.3306	77.5801	-69.1409	22.666	-18.95
6.87	77.3564	78.9623	-67.7845	22.674	-18.95
6.88	77.3651	79.547	-67.2086	22.6822	-18.95
6.89	77.3557	79.7293	-67.0169	22.7055	-18.95
6.9	77.3275	79.1699	-67.5481	22.7315	-18.95
6.91	77.2811	77.8327	-68.8389	22.7398	-18.95
6.92	77.2174	76.8079	-69.8	22.7849	-18.95
6.93	77.1384	76.416	-70.1128	22.8164	-18.95
6.94	77.0461	77.0191	-69.4174	22.8427	-18.95
6.95	76.9429	77.3733	-68.96	22.8744	-18.95
6.96	76.8312	77.7865	-68.4352	22.9431	-18.95
6.97	76.7134	78.0118	-68.0921	23.0014	-18.95
6.98	76.5915	77.1453	-68.8367	23.0984	-18.95
6.99	76.4672	77.1816	-68.676	23.1571	-18.95
7	76.3418	76.9324	-68.7999	23.1708	-18.95
7.01	76.2164	75.9612	-69.6457	23.181	-18.95
7.02	76.0919	74.3693	-71.1131	23.2297	-18.95
7.03	75.9691	73.72	-71.6396	23.2399	-18.95
7.04	75.8484	72.966	-72.2729	23.2466	-18.95
7.05	75.7304	72.0023	-73.1186	23.2584	-18.95
7.06	75.6157	71.1751	-73.8311	23.2965	-18.95
7.07	75.5047	70.9712	-73.924	23.3	-18.95
7.08	75.3979	72.0559	-72.7326	23.3057	-18.95
7.09	75.2959	73.6872	-70.9993	23.3124	-18.95
7.1	75.1991	75.2831	-69.3065	23.3175	-18.95
7.11	75.1078	75.967	-68.5314	23.3191	-18.95
7.12	75.0225	76.4682	-67.9447	23.3423	-18.95
7.13	74.9433	76.32	-68.0137	23.348	-18.95
7.14	74.8705	75.7959	-68.465	23.3557	-18.95
7.15	74.8042	75.7714	-68.4232	23.3592	-18.95
7.16	74.7446	76.5055	-67.6295	23.3593	-18.95
7.17	74.6916	77.4265	-66.6556	23.3717	-18.95
7.18	74.6454	78.2321	-65.8038	23.3784	-18.95
7.19	74.6059	79.3192	-64.6771	23.4016	-18.95
7.2	74.5729	79.3849	-64.5785	23.4074	-18.95
7.21	74.5465	79.4359	-64.501	23.4187	-18.95
7.22	74.5265	79.3874	-64.5295	23.5064	-18.95
7.23	74.5128	79.2344	-64.6688	23.51	-18.95
7.24	74.5051	77.9055	-65.9901	23.557	-18.95
7.25	74.5033	76.2031	-67.6907	23.5662	-18.95
7.26	74.507	74.9246	-68.9728	23.569	-18.95
7.27	74.5159	74.5903	-69.3161	23.5697	-18.95
7.28	74.5295	74.6744	-69.2455	23.595	-18.95
7.29	74.5471	74.6624	-69.2751	23.6074	-18.95
7.3	74.568	74.8195	-69.1389	23.6169	-18.95
7.31	74.5915	75.394	-68.588	23.6288	-18.95
7.32	74.6168	75.8387	-68.1686	23.655	-18.95
7.33	74.6428	76.1053	-67.9279	23.6581	-18.95
7.34	74.6685	76.0616	-67.9974	23.6673	-18.95
7.35	74.6931	75.6168	-68.4668	23.7038	-18.95
7.36	74.7155	74.7704	-69.3356	23.7183	-18.95
7.37	74.7352	74.1467	-69.979	23.7239	-18.95
7.38	74.7515	73.9397	-70.2023	23.7446	-18.95
7.39	74.7644	74.1639	-69.991	23.763	-18.95
7.4	74.7738	73.971	-70.1933	23.7641	-18.95
7.41	74.7804	73.5005	-70.6704	23.7842	-18.95
7.42	74.7848	72.931	-71.2442	23.7842	-18.95
7.43	74.7878	72.1909	-71.9874	23.8049	-18.95
7.44	74.7908	71.2699	-72.9113	23.8076	-18.95
7.45	74.7947	71.657	-72.5282	23.8234	-18.95
7.46	74.8009	72.0736	-72.1178	23.8447	-18.95
7.47	74.8106	71.7793	-72.4217	23.8632	-18.95
7.48	74.8249	70.9896	-73.2258	23.8681	-18.95
7.49	74.8448	70.2448	-73.9905	23.8825	-18.95
7.5	74.8714	70.6168	-73.6451	23.9239	-18.95
7.51	74.9056	71.6914	-72.6047	23.9432	-18.95
7.52	74.9481	72.6769	-71.6617	23.947	-18.95
7.53	74.9998	72.5484	-71.8418	23.9562	-18.95
7.54	75.0612	73.748	-70.7037	23.9808	-18.95
7.55	75.1331	74.3194	-70.2042	24.0078	-18.95
7.56	75.2161	74.3604	-70.2462	24.0171	-18.95
7.57	75.3108	75.8526	-68.8487	24.0175	-18.95
7.58	75.4178	76.8443	-67.9641	24.0314	-18.95
7.59	75.5379	77.6087	-67.3197	24.0418	-18.95
7.6	75.6718	78.2674	-66.7948	24.0499	-18.95
7.61	75.8202	79.1113	-66.0994	24.0604	-18.95
7.62	75.9839	80.5832	-64.7912	24.0694	-18.95
7.63	76.1637	81.0984	-64.4558	24.0786	-18.95
7.64	76.3606	81.1913	-64.5597	24.0854	-18.95
7.65	76.5752	81.487	-64.4788	24.0925	-18.95
7.66	76.8088	81.6002	-64.5991	24.1111	-18.95
7.67	77.0622	82.2707	-64.1819	24.1199	-18.95
7.68	77.3364	82.3366	-64.3902	24.1216	-18.95
7.69	77.6323	81.4205	-65.6023	24.1306	-18.95
7.7	77.9507	81.1272	-66.214	24.1467	-18.95
7.71	78.2921	80.8991	-66.7835	24.1809	-18.95
7.72	78.657	81.1787	-66.8688	24.1812	-18.95
7.73	79.0452	82.2616	-66.174	24.2186	-18.95
7.74	79.456	82.9899	-65.8565	24.2425	-18.95
7.75	79.8881	83.7353	-65.5433	24.2802	-18.95
7.76	80.3395	83.5558	-66.1742	24.2802	-18.95
7.77	80.8071	83.263	-66.9346	24.2838	-18.95
7.78	81.2867	84.7627	-65.9145	24.2931	-18.95
7.79	81.7727	84.2365	-66.9267	24.342	-18.95
7.8	82.2582	84.3378	-67.3109	24.3456	-18.95
7.81	82.7348	85.6228	-66.5025	24.3549	-18.95
7.82	83.1932	85.7646	-66.819	24.3867	-18.95
7.83	83.6231	85.9648	-67.0487	24.416	-18.95
7.84	84.0141	85.7009	-67.7037	24.4224	-18.95
7.85	84.3562	85.2466	-68.5001	24.4347	-18.95
7.86	84.6406	85.4354	-68.5957	24.4466	-18.95
7.87	84.8604	84.3934	-69.8575	24.4487	-18.95
7.88	85.0116	83.1127	-71.2894	24.4621	-18.95
7.89	85.0932	82.1146	-72.3691	24.4781	-18.95
7.9	85.1075	80.9519	-73.5461	24.4845	-18.95
7.91	85.0601	79.9252	-74.5254	24.4852	-18.95
7.92	84.9592	78.4139	-75.9358	24.4968	-18.95
7.93	84.8149	77.468	-76.7374	24.5088	-18.95
7.94	84.6386	78.4725	-75.5566	24.5192	-18.95
7.95	84.4421	79.3045	-74.5281	24.5243	-18.95
7.96	84.2369	79.9409	-73.6865	24.5312	-18.95
7.97	84.0335	80.5571	-72.8669	24.5321	-18.95
7.98	83.8415	80.5909	-72.6411	24.535	-18.95
7.99	83.669	79.9459	-73.1136	24.5474	-18.95
8	83.5229	80.7177	-72.1957	24.5816	-18.95
8.01	83.4086	81.9697	-70.8294	24.5936	-18.95
8.02	83.3303	83.3637	-69.3571	24.5945	-18.95
8.03	83.2912	84.0272	-68.6544	24.5974	-18.95
8.04	83.2932	85.7921	-66.8916	24.6104	-18.95
8.05	83.3375	87.0122	-65.7157	24.673	-18.95
8.06	83.424	87.3679	-65.4466	24.8443	-18.95
8.07	83.5523	87.8338	-65.1089	24.8536	-18.95
8.08	83.7202	87.3194	-65.7913	24.8642	-18.95
8.09	83.925	87.241	-66.0745	24.9075	-18.95
8.1	84.1627	87.5668	-65.9865	24.9091	-18.95
8.11	84.4282	87.697	-66.1217	24.9168	-18.95
8.12	84.7149	87.399	-66.7063	24.9219	-18.95
8.13	85.0149	87.3117	-67.0937	24.9275	-18.95
8.14	85.3192	87.9621	-66.7475	24.9323	-18.95
8.15	85.6175	88.6104	-66.3976	24.9509	-18.95
8.16	85.8991	88.4224	-66.8671	24.9565	-18.95
8.17	86.1528	88.1266	-67.4167	24.9725	-18.95
8.18	86.3684	87.7443	-68.0145	24.9854	-18.95
8.19	86.5366	87.4199	-68.5072	24.9957	-18.95
8.2	86.6507	87.3032	-68.7379	25.0144	-18.95
8.21	86.7063	87.0661	-69.0306	25.02	-18.95
8.22	86.7024	86.0127	-70.0802	25.0247	-18.95
8.23	86.6414	85.2029	-70.829	25.0397	-18.95
8.24	86.5285	87.2168	-68.7021	25.049	-18.95
8.25	86.3715	87.0443	-68.7177	25.0795	-18.95
8.26	86.1802	86.1923	-69.3784	25.0884	-18.95
8.27	85.9654	85.6632	-69.6927	25.0946	-18.95
8.28	85.7383	85.2783	-69.8505	25.0975	-18.95
8.29	85.5096	83.6439	-71.2563	25.1034	-18.95
8.3	85.2896	82.2014	-72.4787	25.1113	-18.95
8.31	85.087	81.2972	-73.1802	25.1127	-18.95
8.32	84.9096	80.7065	-73.5936	25.1433	-18.95
8.33	84.764	80.966	-73.1885	25.1463	-18.95
8.34	84.6556	80.949	-73.0971	25.1585	-18.95
8.35	84.589	81.216	-72.7635	25.1614	-18.95
8.36	84.5679	81.7923	-72.1661	25.1752	-18.95
8.37	84.5952	81.2694	-72.7163	25.2031	-18.95
8.38	84.6734	81.9772	-72.0867	25.2103	-18.95
8.39	84.8048	82.7387	-71.4565	25.2205	-18.95
8.4	84.9912	82.9559	-71.4257	25.2672	-18.95
8.41	85.2344	84.4255	-70.1993	25.2766	-18.95
8.42	85.536	85.327	-69.5995	25.277	-18.95
8.43	85.8977	86.0889	-69.1992	25.2829	-18.95
8.44	86.3208	86.7664	-68.9449	25.2847	-18.95
8.45	86.8069	87.0651	-69.1323	25.3379	-18.95
8.46	87.357	88.3314	-68.4161	25.3409	-18.95
8.47	87.9721	89.9629	-67.3997	25.3414	-18.95
8.48	88.6524	91.1702	-66.8726	25.3473	-18.95
8.49	89.3976	90.8543	-67.9338	25.3533	-18.95
8.5	90.2064	90.7915	-68.8054	25.3959	-18.95
8.51	91.0762	91.0344	-69.4323	25.4024	-18.95
8.52	92.0028	91.6203	-69.773	25.4179	-18.95
8.53	92.98	92.4759	-69.8945	25.4606	-18.95
8.54	93.9994	94.0765	-69.3133	25.4667	-18.95
8.55	95.0499	94.9482	-69.4922	25.4712	-18.95
8.56	96.1181	95.4933	-70.0152	25.5021	-18.95
8.57	97.1878	96.1702	-70.408	25.5112	-18.95
8.58	98.2409	97.2893	-70.3421	25.5316	-18.95
8.59	99.2579	98.8296	-69.8188	25.5361	-18.95
8.6	100.219	100.318	-69.2916	25.567	-18.95
8.61	101.106	101.6	-68.8973	25.5761	-18.95
8.62	101.904	104.155	-67.1394	25.6	-18.95
8.63	102.602	106.105	-65.8869	25.6284	-18.95
8.64	103.193	106.902	-65.6817	25.6522	-18.95
8.65	103.681	106.994	-66.077	25.6652	-18.95
8.66	104.072	106.644	-66.8183	25.6744	-18.95
8.67	104.381	105.766	-68.006	25.6937	-18.95
8.68	104.628	104.87	-69.1481	25.6982	-18.95
8.69	104.834	104.444	-69.7802	25.7175	-18.95
8.7	105.026	104.915	-69.5009	25.7398	-18.95
8.71	105.227	104.321	-70.2969	25.7522	-18.95
8.72	105.462	103.566	-71.2867	25.7636	-18.95
8.73	105.751	103.281	-71.86	25.793	-18.95
8.74	106.111	103.6	-71.9016	25.8178	-18.95
8.75	106.555	104.449	-71.4971	25.8587	-18.95
8.76	107.093	105.718	-70.7654	25.8978	-18.95
8.77	107.725	106.84	-70.2754	25.9421	-18.95
8.78	108.45	107.414	-70.4266	25.9638	-18.95
8.79	109.259	107.802	-70.8476	25.9676	-18.95
8.8	110.137	108.878	-70.6491	25.969	-18.95
8.81	111.062	109.859	-70.5937	25.9721	-18.95
8.82	112.007	110.707	-70.6899	26.0082	-18.95
8.83	112.937	112.786	-69.5411	26.0338	-18.95
8.84	113.813	115.174	-68.0299	26.0352	-18.95
8.85	114.594	117.178	-66.8058	26.0382	-18.95
8.86	115.234	118.248	-66.3759	26.0512	-18.95
8.87	115.692	118.232	-66.8498	26.0733	-18.95
8.88	115.93	117.207	-68.1136	26.0812	-18.95
8.89	115.918	115.87	-69.4391	26.1176	-18.95
8.9	115.638	114.998	-70.0301	26.1204	-18.95
8.91	115.082	114.618	-69.8545	26.1397	-18.95
8.92	114.257	113.932	-69.7153	26.1476	-18.95
8.93	113.179	113.001	-69.5686	26.1869	-18.95
8.94	111.877	111.866	-69.402	26.198	-18.95
8.95	110.387	110.494	-69.2835	26.2431	-18.95
8.96	108.746	109.34	-68.7957	26.2648	-18.95
8.97	106.996	108.296	-68.0902	26.2934	-18.95
8.98	105.175	106.896	-67.6694	26.2995	-18.95
8.99	103.321	105.113	-67.5976	26.3011	-18.95
9	101.463	103.104	-67.7491	26.31	-18.95
9.01	99.6273	101.165	-67.8526	26.3604	-18.95
9.02	97.8354	99.3302	-67.8957	26.3665	-18.95
9.03	96.1025	97.4684	-68.0246	26.3681	-18.95
9.04	94.4398	95.3799	-68.4503	26.4094	-18.95
9.05	92.8544	93.0332	-69.2117	26.4231	-18.95
9.06	91.3508	91.2442	-69.497	26.4375	-18.95
9.07	89.9305	90.3293	-68.9917	26.4533	-18.95
9.08	88.5932	89.1335	-68.8502	26.4686	-18.95
9.09	87.3375	87.7998	-68.9281	26.4767	-18.95
9.1	86.1604	86.0717	-69.4792	26.4807	-18.95
9.11	85.0588	84.3861	-70.0632	26.4857	-18.95
9.12	84.0288	83.4497	-69.9696	26.4905	-18.95
9.13	83.0664	82.5318	-69.925	26.4906	-18.95
9.14	82.1674	81.976	-69.5819	26.5041	-18.95
9.15	81.3279	81.4744	-69.244	26.5049	-18.95
9.16	80.5439	79.9086	-70.0257	26.5207	-18.95
9.17	79.8114	78.6831	-70.5188	26.5361	-18.95
9.18	79.127	77.5536	-70.9638	26.5482	-18.95
9.19	78.487	76.5673	-71.3102	26.5532	-18.95
9.2	77.8885	75.5482	-71.7308	26.5582	-18.95
9.21	77.3283	74.5308	-72.1879	26.5716	-18.95
9.22	76.8037	73.057	-73.1372	26.6271	-18.95
9.23	76.3123	71.3563	-74.3464	26.6389	-18.95
9.24	75.8515	70.1784	-75.0636	26.6468	-18.95
9.25	75.4193	70.5442	-74.2656	26.6573	-18.95
9.26	75.0135	70.9755	-73.4285	26.695	-18.95
9.27	74.6323	71.428	-72.5948	26.704	-18.95
9.28	74.2739	71.8328	-71.8315	26.7068	-18.95
9.29	73.9366	71.9026	-71.4244	26.7147	-18.95
9.3	73.6187	71.6352	-71.374	26.7252	-18.95
9.31	73.3189	71.6031	-71.1063	26.736	-18.95
9.32	73.0356	72.0404	-70.3856	26.7455	-18.95
9.33	72.7673	72.4087	-69.7491	26.7466	-18.95
9.34	72.5129	71.8922	-70.0112	26.7721	-18.95
9.35	72.2709	72.126	-69.5354	26.7726	-18.95
9.36	72.0401	72.955	-68.4756	26.7752	-18.95
9.37	71.8194	73.3094	-67.9005	26.8041	-18.95
9.38	71.6076	73.6657	-67.3324	26.8099	-18.95
9.39	71.4039	73.9465	-66.8479	26.8137	-18.95
9.4	71.2074	74.153	-66.4449	26.8148	-18.95
9.41	71.0176	74.0968	-66.3113	26.8409	-18.95
9.42	70.834	74.0533	-66.1711	26.8434	-18.95
9.43	70.6562	73.3092	-66.7375	26.8487	-18.95
9.44	70.4842	72.5994	-67.2753	26.8564	-18.95
9.45	70.3179	72.2499	-67.4585	26.8783	-18.95
9.46	70.1573	71.6027	-67.9451	26.91	-18.95
9.47	70.0026	70.167	-69.2261	26.9172	-18.95
9.48	69.8539	69.9148	-69.3295	26.9191	-18.95
9.49	69.7113	70.9729	-68.1288	26.9249	-18.95
9.5	69.575	70.6984	-68.2671	26.9786	-18.95
9.51	69.4452	70.132	-68.7037	26.9813	-18.95
9.52	69.3218	68.7913	-69.921	26.9877	-18.95
9.53	69.2051	67.0686	-71.527	27.0375	-18.95
9.54	69.095	65.8765	-72.609	27.0427	-18.95
9.55	68.9916	65.6052	-72.7769	27.0501	-18.95
9.56	68.895	65.1111	-73.1744	27.0986	-18.95
9.57	68.8051	64.5797	-73.6159	27.1065	-18.95
9.58	68.7221	64.4558	-73.6567	27.1068	-18.95
9.59	68.646	66.1656	-71.8709	27.1116	-18.95
9.6	68.5769	67.6025	-70.3649	27.1619	-18.95
9.61	68.5149	68.692	-69.2134	27.1677	-18.95
9.62	68.4601	69.7787	-68.0719	27.1746	-18.95
9.63	68.4128	70.5185	-67.2848	27.176	-18.95
9.64	68.373	71.9923	-65.7712	27.1955	-18.95
9.65	68.3409	73.3561	-64.3752	27.2312	-18.95
9.66	68.3168	73.9878	-63.7195	27.2439	-18.95
9.67	68.301	73.7374	-63.9541	27.2521	-18.95
9.68	68.2936	73.824	-63.8601	27.2649	-18.95
9.69	68.2951	74.2628	-63.4228	27.2953	-18.95
9.7	68.3057	74.2066	-63.4896	27.2964	-18.95
9.71	68.3257	73.3115	-64.4047	27.3017	-18.95
9.72	68.3555	73.216	-64.5299	27.3039	-18.95
9.73	68.3952	72.7127	-65.073	27.3216	-18.95
9.74	68.445	71.3642	-66.4712	27.3415	-18.95
9.75	68.5049	70.4189	-67.4764	27.3527	-18.95
9.76	68.5748	68.8284	-69.1369	27.365	-18.95
9.77	68.6545	68.04	-70.005	27.366	-18.95
9.78	68.7434	68.0133	-70.1205	27.3713	-18.95
9.79	68.8407	67.727	-70.5042	27.3736	-18.95
9.8	68.9454	66.6564	-71.6795	27.3951	-18.95
9.81	69.056	66.7575	-71.689	27.4113	-18.95
9.82	69.1709	67.9934	-70.5679	27.4225	-18.95
9.83	69.2879	69.1898	-69.4886	27.435	-18.95
9.84	69.4049	68.8545	-69.9409	27.4495	-18.95
9.85	69.5195	68.8649	-70.0451	27.4595	-18.95
9.86	69.6294	68.869	-70.1509	27.465	-18.95
9.87	69.7322	68.3418	-70.7809	27.4698	-18.95
9.88	69.8257	68.6856	-70.5306	27.4782	-18.95
9.89	69.9079	68.5666	-70.7318	27.505	-18.95
9.9	69.9769	68.1438	-71.2236	27.5077	-18.95
9.91	70.0311	67.8831	-71.5385	27.5078	-18.95
9.92	70.0688	67.9387	-71.5205	27.5185	-18.95
9.93	70.0885	68.4244	-71.0547	27.5195	-18.95
9.94	70.089	68.4636	-71.0159	27.5295	-18.95
9.95	70.0689	68.2104	-71.2489	27.5399	-18.95
9.96	70.0274	68.93	-70.4878	27.5468	-18.95
9.97	69.9639	69.2628	-70.0916	27.5483	-18.95
9.98	69.8788	69.6692	-69.6001	27.5673	-18.95
9.99	69.7729	70.0781	-69.0853	27.5779	-18.95
10	69.648	70.2265	-68.812	27.578	-18.95
10.01	69.5064	71.1413	-67.7556	27.5887	-18.95
10.02	69.3515	71.4665	-67.2755	27.606	-18.95
10.03	69.1867	71.3206	-67.2566	27.6171	-18.95
10.04	69.0158	71.1762	-67.2301	27.6237	-18.95
10.05	68.8428	70.9202	-67.3131	27.6377	-18.95
10.06	68.6713	70.8193	-67.2424	27.6613	-18.95
10.07	68.5046	70.3322	-67.5629	27.6764	-18.95
10.08	68.3457	69.2918	-68.4444	27.6942	-18.95
10.09	68.1972	68.5163	-69.0714	27.7	-18.95
10.1	68.0612	68.0328	-69.4188	27.7319	-18.95
10.11	67.9393	68.2012	-69.1286	27.7347	-18.95
10.12	67.8329	68.9225	-68.3009	27.7663	-18.95
10.13	67.743	68.5142	-68.6193	27.7707	-18.95
10.14	67.6704	67.9196	-69.1413	27.8055	-18.95
10.15	67.6157	67.2964	-69.7098	27.8232	-18.95
10.16	67.5794	66.8487	-70.1212	27.8338	-18.95
10.17	67.562	66.5391	-70.4133	27.8366	-18.95
10.18	67.5637	66.3799	-70.5743	27.8372	-18.95
10.19	67.5847	66.5059	-70.4693	27.8484	-18.95
10.2	67.6252	66.7136	-70.302	27.8659	-18.95
10.21	67.6852	66.2576	-70.8181	27.8918	-18.95
10.22	67.7645	66.5587	-70.5964	27.8942	-18.95
10.23	67.8629	66.9849	-70.2685	27.8973	-18.95
10.24	67.9798	67.1256	-70.2447	27.9049	-18.95
10.25	68.1142	66.6796	-70.825	27.9076	-18.95
10.26	68.2648	65.4446	-72.2107	27.9196	-18.95
10.27	68.43	64.9681	-72.8523	27.9253	-18.95
10.28	68.6071	65.257	-72.7406	27.937	-18.95
10.29	68.7932	65.9032	-72.2805	27.963	-18.95
10.3	68.9845	67.3163	-71.0586	27.9685	-18.95
10.31	69.1765	68.6383	-69.9287	27.9966	-18.95
10.32	69.3642	70.0786	-68.6761	28.0361	-18.95
10.33	69.5422	71.7766	-67.1561	28.0659	-18.95
10.34	69.705	73.4671	-65.6285	28.1077	-18.95
10.35	69.8474	74.1807	-65.0572	28.1176	-18.95
10.36	69.9649	73.5295	-65.8259	28.1375	-18.95
10.37	70.0542	72.1575	-67.2872	28.1725	-18.95
10.38	70.1136	71.8104	-67.6936	28.1894	-18.95
10.39	70.1427	71.7088	-67.8244	28.2445	-18.95
10.4	70.1435	71.9863	-67.5477	28.2866	-18.95
10.41	70.1192	72.453	-67.0567	28.2965	-18.95
10.42	70.0746	72.5927	-66.8724	28.3215	-18.95
10.43	70.0154	71.3034	-68.1025	28.3588	-18.95
10.44	69.948	70.2972	-69.0413	28.3688	-18.95
10.45	69.879	69.5169	-69.7526	28.3803	-18.95
10.46	69.8148	68.5442	-70.6611	28.3938	-18.95
10.47	69.7614	67.7782	-71.3737	28.4112	-18.95
10.48	69.7244	67.67	-71.4449	28.4528	-18.95
10.49	69.7085	67.841	-71.258	28.4578	-18.95
10.5	69.7179	67.9774	-71.131	28.4838	-18.95
10.51	69.7562	67.7411	-71.4056	28.4864	-18.95
10.52	69.8262	68.2348	-70.9819	28.492	-18.95
10.53	69.9304	68.5681	-70.7527	28.5305	-18.95
10.54	70.0706	68.4887	-70.9724	28.5386	-18.95
10.55	70.2484	69.1842	-70.4547	28.539	-18.95
10.56	70.4647	70.4477	-69.4075	28.5406	-18.95
10.57	70.7201	71.4823	-68.6282	28.5591	-18.95
10.58	71.0144	71.3436	-69.0613	28.5648	-18.95
10.59	71.347	69.959	-70.7785	28.5905	-18.95
10.6	71.7162	69.5851	-71.5216	28.5998	-18.95
10.61	72.1195	70.0945	-71.4154	28.6065	-18.95
10.62	72.5528	71.3335	-70.6098	28.6116	-18.95
10.63	73.011	72.6031	-69.7984	28.6119	-18.95
10.64	73.487	73.6605	-69.217	28.6135	-18.95
10.65	73.9722	73.8844	-69.4782	28.6483	-18.95
10.66	74.4561	73.7697	-70.0769	28.6636	-18.95
10.67	74.9271	73.9718	-70.3457	28.6729	-18.95
10.68	75.3721	75.041	-69.7216	28.6796	-18.95
10.69	75.7782	75.9778	-69.1908	28.6878	-18.95
10.7	76.1325	76.8578	-68.6652	28.7005	-18.95
10.71	76.424	78.0756	-67.7389	28.7181	-18.95
10.72	76.644	78.3538	-67.6807	28.7215	-18.95
10.73	76.7875	78.3824	-67.7955	28.7611	-18.95
10.74	76.8532	77.9434	-68.3003	28.7655	-18.95
10.75	76.8439	77.3519	-68.8825	28.7738	-18.95
10.76	76.7666	77.7861	-68.371	28.7915	-18.95
10.77	76.6313	77.2456	-68.7762	28.839	-18.95
10.78	76.4503	77.1123	-68.7285	28.8722	-18.95
10.79	76.2372	77.8744	-67.7533	28.8822	-18.95
10.8	76.0058	78.0709	-67.3254	28.8879	-18.95
10.81	75.7691	77.4433	-67.7163	28.9247	-18.95
10.82	75.5385	76.2008	-68.7282	28.9299	-18.95
10.83	75.3234	75.1776	-69.5362	28.9413	-18.95
10.84	75.1305	75.4199	-69.1011	28.946	-18.95
10.85	74.9642	74.8487	-69.5059	28.9561	-18.95
10.86	74.8257	74.0891	-70.1271	28.9617	-18.95
10.87	74.7137	73.4396	-70.6645	28.9987	-18.95
10.88	74.6241	72.9314	-71.0832	29.0039	-18.95
10.89	74.5507	72.1836	-71.7576	29.0153	-18.95
10.9	74.4851	72.5115	-71.364	29.0232	-18.95
10.91	74.4173	73.1617	-70.646	29.026	-18.95
10.92	74.3367	72.994	-70.7332	29.0294	-18.95
10.93	74.2324	72.6655	-70.9573	29.0398	-18.95
10.94	74.0941	72.3374	-71.1472	29.0491	-18.95
10.95	73.9135	72.2431	-71.0609	29.0859	-18.95
10.96	73.6844	72.6993	-70.3756	29.0974	-18.95
10.97	73.4037	73.8995	-68.8947	29.1002	-18.95
10.98	73.0714	74.2371	-68.2248	29.1036	-18.95
10.99	72.6906	73.52	-68.5611	29.114	-18.95
11	72.2671	72.4995	-69.1581	29.1234	-18.95
11.01	71.8086	72.4073	-68.7918	29.1385	-18.95
11.02	71.3243	72.4595	-68.2553	29.1603	-18.95
11.03	70.8239	72.3658	-67.8486	29.175	-18.95
11.04	70.3167	72.0495	-67.6577	29.198	-18.95
11.05	69.8118	72.0611	-67.1412	29.2009	-18.95
11.06	69.3168	71.503	-67.2043	29.2052	-18.95
11.07	68.8384	70.464	-67.7649	29.2063	-18.95
11.08	68.382	69.0667	-68.7058	29.213	-18.95
11.09	67.9515	67.6392	-69.7028	29.2303	-18.95
11.1	67.5502	66.8958	-70.0448	29.2311	-18.95
11.11	67.1801	66.7407	-69.8299	29.2496	-18.95
11.12	66.8426	67.0462	-69.1869	29.266	-18.95
11.13	66.5384	67.3357	-68.5932	29.2727	-18.95
11.14	66.2678	66.9411	-68.7173	29.2756	-18.95
11.15	66.0308	66.6624	-68.7589	29.2794	-18.95
11.16	65.827	66.4008	-68.8167	29.2799	-18.95
11.17	65.656	66.3013	-68.7452	29.281	-18.95
11.18	65.517	66.245	-68.6625	29.305	-18.95
11.19	65.4093	66.3049	-68.4949	29.3058	-18.95
11.2	65.3317	66.2081	-68.5141	29.3408	-18.95
11.21	65.2831	65.5474	-69.1261	29.3439	-18.95
11.22	65.262	64.7722	-69.8803	29.3543	-18.95
11.23	65.2666	64.3532	-70.3038	29.3779	-18.95
11.24	65.2949	64.4095	-70.2759	29.3883	-18.95
11.25	65.3443	64.6104	-70.1244	29.4189	-18.95
11.26	65.4118	63.6734	-71.1288	29.4455	-18.95
11.27	65.4936	64.2974	-70.5867	29.4531	-18.95
11.28	65.5857	64.6446	-70.3316	29.4635	-18.95
11.29	65.6835	64.3801	-70.6939	29.5165	-18.95
11.3	65.782	63.6597	-71.5128	29.5208	-18.95
11.31	65.8764	63.9664	-71.3005	29.592	-18.95
11.32	65.962	64.2582	-71.0943	29.5954	-18.95
11.33	66.0349	64.9324	-70.493	29.6184	-18.95
11.34	66.092	66.0286	-69.4539	29.6412	-18.95
11.35	66.1317	67.2035	-68.3187	29.6465	-18.95
11.36	66.1537	67.7206	-67.8236	29.6712	-18.95
11.37	66.1593	67.6477	-67.902	29.6713	-18.95
11.38	66.151	67.2041	-68.3374	29.6755	-18.95
11.39	66.1324	67.5755	-67.9474	29.691	-18.95
11.4	66.1077	67.93	-67.5681	29.6942	-18.95
11.41	66.0814	67.806	-67.6658	29.6945	-18.95
11.42	66.0576	67.3416	-68.1064	29.717	-18.95
11.43	66.04	67.3542	-68.0762	29.7223	-18.95
11.44	66.0312	67.4634	-67.9583	29.7472	-18.95
11.45	66.0329	67.298	-68.1254	29.7515	-18.95
11.46	66.0451	66.9212	-68.5144	29.7669	-18.95
11.47	66.0669	66.3173	-69.1401	29.7705	-18.95
11.48	66.0958	65.3644	-70.1219	29.7997	-18.95
11.49	66.1283	64.6346	-70.8841	29.8026	-18.95
11.5	66.1596	64.4852	-71.0649	29.8328	-18.95
11.51	66.1848	64.9718	-70.6035	29.8489	-18.95
11.52	66.1985	64.3366	-71.2524	29.8602	-18.95
11.53	66.1959	64.0267	-71.5597	29.8698	-18.95
11.54	66.1728	64.1805	-71.3828	29.876	-18.95
11.55	66.1265	64.2636	-71.2534	29.8789	-18.95
11.56	66.0561	64.195	-71.2516	29.897	-18.95
11.57	65.9621	65.0556	-70.2969	29.8977	-18.95
11.58	65.8469	66.0081	-69.2293	29.9062	-18.95
11.59	65.7144	66.2729	-68.832	29.9073	-18.95
11.6	65.5693	65.9567	-69.0031	29.9091	-18.95
11.61	65.4171	65.9076	-68.8999	29.9253	-18.95
11.62	65.2635	66.4211	-68.2329	29.9293	-18.95
11.63	65.1139	66.9795	-67.5248	29.9367	-18.95
11.64	64.9733	67.2371	-67.1267	29.9427	-18.95
11.65	64.8459	66.6435	-67.5929	29.9462	-18.95
11.66	64.735	66.0584	-68.0671	29.9516	-18.95
11.67	64.6426	66.0454	-67.9877	29.9523	-18.95
11.68	64.57	66.2087	-67.7517	29.964	-18.95
11.69	64.5169	65.9409	-67.9665	29.9735	-18.95
11.7	64.4826	65.1397	-68.7334	29.9743	-18.95
11.71	64.4651	64.1304	-69.7251	29.9746	-18.95
11.72	64.4616	63.475	-70.377	29.9828	-18.95
11.73	64.4688	63.5948	-70.2645	29.9839	-18.95
11.74	64.4831	64.3455	-69.528	30.0059	-18.95
11.75	64.5007	65.0413	-68.8498	30.0083	-18.95
11.76	64.5182	65.2914	-68.6173	30.0119	-18.95
11.77	64.5328	65.8674	-68.0559	30.0193	-18.95
11.78	64.5426	65.6555	-68.2776	30.0282	-18.95
11.79	64.5469	65.6408	-68.2966	30.0289	-18.95
11.8	64.5463	66.4968	-67.44	30.0391	-18.95
11.81	64.5426	66.6041	-67.329	30.0407	-18.95
11.82	64.5386	65.9733	-67.9558	30.0508	-18.95
11.83	64.5384	64.9561	-68.9727	30.0513	-18.95
11.84	64.5463	64.0634	-69.8734	30.0575	-18.95
11.85	64.5671	63.274	-70.6835	30.0841	-18.95
11.86	64.6052	63.4705	-70.5251	30.0851	-18.95
11.87	64.6653	63.3206	-70.7352	30.0887	-18.95
11.88	64.7515	62.4062	-71.7357	30.0935	-18.95
11.89	64.8674	61.6504	-72.6074	30.0961	-18.95
11.9	65.0162	62.1511	-72.2555	30.1161	-18.95
11.91	65.2004	62.3838	-72.2071	30.1278	-18.95
11.92	65.4216	62.5378	-72.2743	30.1345	-18.95
11.93	65.6808	63.2533	-71.8179	30.157	-18.95
11.94	65.9775	63.2079	-72.16	30.1611	-18.95
11.95	66.3106	63.7362	-71.9648	30.1701	-18.95
11.96	66.6774	65.4091	-70.6588	30.1705	-18.95
11.97	67.0742	67.8545	-68.6102	30.1732	-18.95
11.98	67.4952	69.0624	-67.8232	30.192	-18.95
11.99	67.933	69.7834	-67.5401	30.1996	-18.95
12	68.3783	70.3115	-67.4572	30.2186	-18.95
12.01	68.8199	70.8153	-67.395	30.2298	-18.95
12.02	69.245	70.4199	-68.2155	30.2342	-18.95
12.03	69.6398	70.3741	-68.6561	30.2473	-18.95
12.04	69.99	70.6985	-68.6819	30.2529	-18.95
12.05	70.2819	70.7965	-68.8758	30.2693	-18.95
12.06	70.5032	70.7542	-69.1395	30.2769	-18.95
12.07	70.6445	70.2707	-69.7642	30.296	-18.95
12.08	70.6994	70.2058	-69.8841	30.2968	-18.95
12.09	70.6657	70.4589	-69.5972	30.2997	-18.95
12.1	70.545	70.4779	-69.4576	30.3072	-18.95
12.11	70.3428	70.5337	-69.1996	30.3175	-18.95
12.12	70.0676	70.5621	-68.8959	30.3192	-18.95
12.13	69.73	70.3113	-68.8092	30.3217	-18.95
12.14	69.3418	69.4783	-69.254	30.3304	-18.95
12.15	68.9152	69.1824	-69.1232	30.3334	-18.95
12.16	68.4618	69.0504	-68.8018	30.3411	-18.95
12.17	67.9925	68.9351	-68.4479	30.3435	-18.95
12.18	67.5166	67.9557	-68.9514	30.3532	-18.95
12.19	67.0424	68.0535	-68.3793	30.3553	-18.95
12.2	66.5767	68.2761	-67.691	30.3744	-18.95
12.21	66.1253	67.9202	-67.5956	30.3752	-18.95
12.22	65.6935	66.731	-68.3529	30.3773	-18.95
12.23	65.2853	66.6537	-68.0221	30.3952	-18.95
12.24	64.9044	65.8715	-68.4234	30.3968	-18.95
12.25	64.5537	65.0108	-68.9334	30.3993	-18.95
12.26	64.2356	64.4522	-69.1739	30.4111	-18.95
12.27	63.9521	63.879	-69.4635	30.4188	-18.95
12.28	63.7045	62.9478	-70.1472	30.4201	-18.95
12.29	63.4941	62.2957	-70.589	30.4213	-18.95
12.3	63.3218	61.8524	-70.8599	30.4252	-18.95
12.31	63.188	61.4033	-71.1752	30.431	-18.95
12.32	63.0932	61.5844	-70.8994	30.4331	-18.95
12.33	63.0378	61.7786	-70.6498	30.4334	-18.95
12.34	63.022	61.8754	-70.5371	30.453	-18.95
12.35	63.0458	62.9036	-69.5327	30.498	-18.95
12.36	63.1093	63.1413	-69.3585	30.5031	-18.95
12.37	63.2124	62.5262	-70.0767	30.5113	-18.95
12.38	63.3549	61.7277	-71.0177	30.5331	-18.95
12.39	63.5363	61.7241	-71.2027	30.5532	-18.95
12.4	63.7557	61.584	-71.5623	30.5593	-18.95
12.41	64.0119	61.2657	-72.1366	30.5644	-18.95
12.42	64.3026	61.8126	-71.8805	30.6114	-18.95
12.43	64.6251	63.2885	-70.7271	30.6154	-18.95
12.44	64.9754	64.0729	-70.293	30.6315	-18.95
12.45	65.3482	64.6645	-70.0741	30.6376	-18.95
12.46	65.7368	65.2373	-69.89	30.6427	-18.95
12.47	66.1331	65.9387	-69.5849	30.6521	-18.95
12.48	66.5276	66.4344	-69.4837	30.6524	-18.95
12.49	66.9095	66.8752	-69.4248	30.6628	-18.95
12.5	67.2673	67.0236	-69.6342	30.6815	-18.95
12.51	67.5894	67.024	-69.9559	30.6853	-18.95
12.52	67.865	67.9699	-69.2856	30.6939	-18.95
12.53	68.085	68.9185	-68.557	30.6982	-18.95
12.54	68.2424	69.7121	-67.9208	30.6999	-18.95
12.55	68.3337	69.9944	-67.7297	30.7038	-18.95
12.56	68.3587	70.2479	-67.5012	30.7079	-18.95
12.57	68.3209	70.4943	-67.2171	30.7083	-18.95
12.58	68.2269	70.7094	-66.908	30.7123	-18.95
12.59	68.0858	70.5299	-66.9464	30.7279	-18.95
12.6	67.9084	69.5358	-67.763	30.7307	-18.95
12.61	67.7062	68.5322	-68.5645	30.7309	-18.95
12.62	67.4909	67.4298	-69.4516	30.7414	-18.95
12.63	67.2728	66.7044	-69.9589	30.7419	-18.95
12.64	67.0612	66.6013	-69.8503	30.7601	-18.95
12.65	66.8635	65.7728	-70.4812	30.7637	-18.95
12.66	66.6851	66.0124	-70.0632	30.7639	-18.95
12.67	66.5296	66.3393	-69.5808	30.7733	-18.95
12.68	66.3986	65.9675	-69.8216	30.7769	-18.95
12.69	66.2924	66.2095	-69.4734	30.7785	-18.95
12.7	66.2098	66.6195	-68.9808	30.7825	-18.95
12.71	66.1491	66.8342	-68.7054	30.7866	-18.95
12.72	66.1081	66.6075	-68.891	30.787	-18.95
12.73	66.0846	65.7764	-69.6987	30.791	-18.95
12.74	66.077	65.3016	-70.1658	30.7942	-18.95
12.75	66.0842	65.6615	-69.8132	30.8067	-18.95
12.76	66.1059	66.4012	-69.0952	30.8206	-18.95
12.77	66.1428	66.2435	-69.2898	30.8211	-18.95
12.78	66.1959	66.3217	-69.2646	30.8275	-18.95
12.79	66.2667	66.1459	-69.5113	30.8358	-18.95
12.8	66.3567	65.8765	-69.8706	30.8425	-18.95
12.81	66.4666	65.9617	-69.8953	30.8521	-18.95
12.82	66.5966	65.4433	-70.5438	30.8527	-18.95
12.83	66.7456	65.5337	-70.6024	30.8731	-18.95
12.84	66.911	66.0224	-70.2791	30.8731	-18.95
12.85	67.0888	66.5639	-69.9155	30.8755	-18.95
12.86	67.2736	67.2545	-69.4096	30.9001	-18.95
12.87	67.4588	67.6618	-69.1874	30.9065	-18.95
12.88	67.6371	68.348	-68.6795	30.9148	-18.95
12.89	67.8011	69.4497	-67.742	30.9318	-18.95
12.9	67.9442	69.9505	-67.3841	30.9406	-18.95
12.91	68.0608	69.9646	-67.4866	30.9516	-18.95
12.92	68.1474	69.6889	-67.849	30.9523	-18.95
12.93	68.2026	69.3094	-68.2837	30.9533	-18.95
12.94	68.2274	68.6157	-69.0022	30.9547	-18.95
12.95	68.2251	68.1418	-69.4737	30.9617	-18.95
12.96	68.2007	67.3834	-70.2078	30.9627	-18.95
12.97	68.1603	66.6603	-70.8905	30.9953	-18.95
12.98	68.1106	66.6126	-70.8885	31	-18.95
12.99	68.0575	67.2669	-70.1811	31.0128	-18.95
13	68.0064	67.8912	-69.5056	31.0189	-18.95
13.01	67.961	67.8025	-69.5489	31.0199	-18.95
13.02	67.9235	66.8091	-70.5049	31.0309	-18.95
13.03	67.8942	66.0081	-71.2766	31.0326	-18.95
13.04	67.8722	65.8916	-71.3711	31.041	-18.95
13.05	67.8551	66.1407	-71.1049	31.0421	-18.95
13.06	67.8404	66.4207	-70.8101	31.0479	-18.95
13.07	67.8251	67.7612	-69.4544	31.0748	-18.95
13.08	67.8074	68.589	-68.6089	31.0795	-18.95
13.09	67.7863	68.9208	-68.2561	31.0912	-18.95
13.1	67.7626	69.2906	-67.8624	31.0923	-18.95
13.11	67.7383	68.8895	-68.2393	31.0939	-18.95
13.12	67.7172	69.6124	-67.4953	31.0984	-18.95
13.13	67.7042	70.0995	-66.9952	31.114	-18.95
13.14	67.705	69.3074	-67.788	31.124	-18.95
13.15	67.7253	68.1842	-68.9316	31.1275	-18.95
13.16	67.7705	67.8433	-69.3177	31.1709	-18.95
13.17	67.8451	68.0363	-69.1992	31.1736	-18.95
13.18	67.9522	68.3635	-68.9792	31.1937	-18.95
13.19	68.093	68.3076	-69.1759	31.1962	-18.95
13.2	68.2667	68.166	-69.4912	31.1965	-18.95
13.21	68.4698	68.1328	-69.7275	31.2018	-18.95
13.22	68.6965	68.3789	-69.7081	31.2038	-18.95
13.23	68.9383	68.5934	-69.7353	31.2163	-18.95
13.24	69.184	69.0477	-69.5268	31.2353	-18.95
13.25	69.4207	68.5867	-70.2245	31.2426	-18.95
13.26	69.6337	67.8879	-71.1363	31.2762	-18.95
13.27	69.8078	67.8725	-71.3258	31.2765	-18.95
13.28	69.9281	67.4841	-71.8345	31.2818	-18.95
13.29	69.9811	67.6004	-71.7712	31.2964	-18.95
13.3	69.9561	67.719	-71.6276	31.2996	-18.95
13.31	69.8463	67.4806	-71.7562	31.3154	-18.95
13.32	69.649	67.2703	-71.7691	31.3227	-18.95
13.33	69.3661	67.2095	-71.5471	31.3515	-18.95
13.34	69.0036	67.1368	-71.2573	31.3604	-18.95
13.35	68.5714	66.9689	-70.993	31.3643	-18.95
13.36	68.0817	66.8872	-70.585	31.3784	-18.95
13.37	67.5482	66.7785	-70.1601	31.3799	-18.95
13.38	66.9852	66.0871	-70.2886	31.3901	-18.95
13.39	66.4066	65.361	-70.4361	31.3913	-18.95
13.4	65.8249	65.7318	-69.4835	31.4267	-18.95
13.41	65.2511	66.4852	-68.1563	31.432	-18.95
13.42	64.6943	66.5772	-67.5076	31.4408	-18.95
13.43	64.1619	66.2162	-67.3362	31.4447	-18.95
13.44	63.6595	66.1393	-66.9106	31.4455	-18.95
13.45	63.191	65.68	-66.9014	31.4505	-18.95
13.46	62.7591	65.5235	-66.6261	31.4553	-18.95
13.47	62.3657	65.5569	-66.1992	31.4589	-18.95
13.48	62.0115	65.1322	-66.2697	31.4596	-18.95
13.49	61.6968	64.5322	-66.555	31.4611	-18.95
13.5	61.4215	64.2518	-66.5601	31.4706	-18.95
13.51	61.1851	64.2866	-66.289	31.4718	-18.95
13.52	60.9874	64.3299	-66.048	31.4812	-18.95
13.53	60.8274	64.9573	-65.2606	31.5012	-18.95
13.54	60.7046	64.961	-65.1341	31.5073	-18.95
13.55	60.6182	64.6738	-65.3349	31.5262	-18.95
13.56	60.5676	64.5399	-65.4181	31.5289	-18.95
13.57	60.552	64.1034	-65.8391	31.5312	-18.95
13.58	60.5706	63.7013	-66.2598	31.5323	-18.95
13.59	60.6225	62.9644	-67.0485	31.5359	-18.95
13.6	60.7064	62.5387	-67.5582	31.5403	-18.95
13.61	60.8211	63.7641	-66.4475	31.5417	-18.95
13.62	60.9646	63.6213	-66.7338	31.5418	-18.95
13.63	61.1345	63.3915	-67.1334	31.547	-18.95
13.64	61.3277	63.6479	-67.0702	31.5509	-18.95
13.65	61.5406	64.2226	-66.7084	31.5556	-18.95
13.66	61.7688	63.1275	-68.0318	31.562	-18.95
13.67	62.0074	61.7844	-69.6135	31.5655	-18.95
13.68	62.251	60.9009	-70.7406	31.569	-18.95
13.69	62.4938	60.5424	-71.3418	31.5694	-18.95
13.7	62.7302	59.9617	-72.1589	31.5821	-18.95
13.71	62.9551	59.2307	-73.1149	31.6095	-18.95
13.72	63.1645	58.6294	-73.9256	31.6098	-18.95
13.73	63.3554	58.9184	-73.8274	31.6132	-18.95
13.74	63.5267	59.7517	-73.1655	31.6227	-18.95
13.75	63.6788	60.3242	-72.7451	31.6279	-18.95
13.76	63.8137	61.2779	-71.9263	31.6318	-18.95
13.77	63.9345	62.4108	-70.9141	31.6366	-18.95
13.78	64.0451	63.0924	-70.3432	31.6368	-18.95
13.79	64.1496	63.8077	-69.7323	31.638	-18.95
13.8	64.2517	63.9532	-69.6889	31.6429	-18.95
13.81	64.354	63.9818	-69.7626	31.6465	-18.95
13.82	64.4581	65.1691	-68.6795	31.6491	-18.95
13.83	64.5637	66.0207	-67.9335	31.65	-18.95
13.84	64.669	66.5679	-67.4915	31.6504	-18.95
13.85	64.7705	67.173	-66.988	31.6646	-18.95
13.86	64.8634	67.4193	-66.8346	31.669	-18.95
13.87	64.9426	66.9575	-67.3756	31.6906	-18.95
13.88	65.0026	66.4721	-67.921	31.7081	-18.95
13.89	65.0387	65.921	-68.5083	31.7084	-18.95
13.9	65.0478	64.8974	-69.5409	31.718	-18.95
13.91	65.0282	64.3733	-70.0453	31.7192	-18.95
13.92	64.9807	63.9977	-70.3735	31.7241	-18.95
13.93	64.9083	63.5449	-70.7538	31.7304	-18.95
13.94	64.8157	62.9316	-71.2746	31.7314	-18.95
13.95	64.7096	62.7766	-71.3235	31.7368	-18.95
13.96	64.5975	63.0325	-70.9555	31.7458	-18.95
13.97	64.4874	64.0073	-69.8705	31.7503	-18.95
13.98	64.3877	65.4477	-68.3304	31.7529	-18.95
13.99	64.306	65.6035	-68.093	31.7609	-18.95
14	64.2492	65.6079	-68.0318	31.7751	-18.95
14.01	64.2232	65.1927	-68.4211	31.7895	-18.95
14.02	64.2327	64.5293	-69.0939	31.7898	-18.95
14.03	64.2809	65.0927	-68.5786	31.798	-18.95
14.04	64.3697	65.0356	-68.7246	31.7987	-18.95
14.05	64.4995	65.0589	-68.8311	31.8129	-18.95
14.06	64.6694	65.3094	-68.7506	31.8182	-18.95
14.07	64.8769	64.7175	-69.5498	31.8344	-18.95
14.08	65.1177	64.8162	-69.6919	31.8351	-18.95
14.09	65.3863	65.1857	-69.591	31.8393	-18.95
14.1	65.6756	65.2458	-69.8202	31.8424	-18.95
14.11	65.9772	63.9664	-71.4013	31.8526	-18.95
14.12	66.282	63.807	-71.8655	31.8567	-18.95
14.13	66.5803	64.2352	-71.7356	31.8576	-18.95
14.14	66.8624	65.0514	-71.2014	31.8796	-18.95
14.15	67.1196	66.0435	-70.4666	31.8803	-18.95
14.16	67.3446	66.348	-70.3871	31.8985	-18.95
14.17	67.532	67.1774	-69.7451	31.9021	-18.95
14.18	67.6783	68.223	-68.8458	31.903	-18.95
14.19	67.7823	68.9623	-68.2104	31.9168	-18.95
14.2	67.8444	69.057	-68.1778	31.921	-18.95
14.21	67.8664	69.0479	-68.2089	31.9211	-18.95
14.22	67.8506	68.812	-68.4291	31.9322	-18.95
14.23	67.7995	68.3923	-68.7977	31.9344	-18.95
14.24	67.715	68.5923	-68.5132	31.9393	-18.95
14.25	67.5985	69.1519	-67.8371	31.9518	-18.95
14.26	67.4506	69.6864	-67.1547	31.9635	-18.95
14.27	67.2718	69.9341	-66.7281	31.9766	-18.95
14.28	67.0626	69.2568	-67.1963	31.9803	-18.95
14.29	66.8242	68.2327	-67.982	31.984	-18.95
14.3	66.5588	67.656	-68.2932	31.9849	-18.95
14.31	66.27	67.3932	-68.2672	32.003	-18.95
14.32	65.9627	66.9349	-68.4183	32.0142	-18.95
14.33	65.6433	65.742	-69.2917	32.0284	-18.95
14.34	65.3189	64.3505	-70.3588	32.0339	-18.95
14.35	64.9971	63.5842	-70.8035	32.0455	-18.95
14.36	64.6858	63.7499	-70.3263	32.0587	-18.95
14.37	64.3924	63.4	-70.3828	32.0687	-18.95
14.38	64.1236	63.355	-70.1591	32.0878	-18.95
14.39	63.8854	63.1227	-70.1532	32.1043	-18.95
14.4	63.6825	62.3018	-70.7712	32.105	-18.95
14.41	63.5186	61.913	-70.9961	32.1106	-18.95
14.42	63.3962	60.9901	-71.7965	32.1511	-18.95
14.43	63.3165	60.3248	-72.3821	32.1677	-18.95
14.44	63.2795	60.2483	-72.4216	32.1694	-18.95
14.45	63.2842	60.5944	-72.0802	32.1702	-18.95
14.46	63.3281	61.1546	-71.564	32.1759	-18.95
14.47	63.4074	62.1544	-70.6435	32.1763	-18.95
14.48	63.5171	63.1142	-69.7934	32.177	-18.95
14.49	63.6503	63.327	-69.7138	32.1867	-18.95
14.5	63.7989	63.9156	-69.2738	32.1875	-18.95
14.51	63.9533	64.8017	-68.542	32.1963	-18.95
14.52	64.1029	65.6562	-67.8371	32.1994	-18.95
14.53	64.2364	65.7884	-67.8384	32.2203	-18.95
14.54	64.3423	66.3901	-67.3426	32.2233	-18.95
14.55	64.41	65.8429	-67.9576	32.2503	-18.95
14.56	64.4304	65.0305	-68.7904	32.252	-18.95
14.57	64.3967	65.1472	-68.6399	32.2585	-18.95
14.58	64.305	65.1998	-68.4956	32.259	-18.95
14.59	64.1544	64.9026	-68.6423	32.2594	-18.95
14.6	63.9474	64.5206	-68.8173	32.2596	-18.95
14.61	63.6893	63.9983	-69.0816	32.279	-18.95
14.62	63.3877	64.3001	-68.4781	32.2801	-18.95
14.63	63.0518	64.3467	-68.0956	32.281	-18.95
14.64	62.6915	63.7138	-68.3681	32.2821	-18.95
14.65	62.3168	62.9134	-68.7939	32.2873	-18.95
14.66	61.9374	63.0701	-68.2578	32.2875	-18.95
14.67	61.5619	62.7132	-68.2391	32.2887	-18.95
14.68	61.1976	62.0663	-68.5218	32.3027	-18.95
14.69	60.8507	61.2456	-68.9956	32.303	-18.95
14.7	60.5262	60.8489	-69.0678	32.3041	-18.95
14.71	60.2277	60.4379	-69.1803	32.3061	-18.95
14.72	59.958	60.326	-69.0225	32.3077	-18.95
14.73	59.7189	60.3679	-68.7415	32.3143	-18.95
14.74	59.5119	60.616	-68.2863	32.3317	-18.95
14.75	59.3375	59.4216	-69.3063	32.34	-18.95
14.76	59.1963	58.2344	-70.3524	32.3422	-18.95
14.77	59.0884	57.4541	-71.0248	32.3543	-18.95
14.78	59.014	57.0541	-71.3503	32.363	-18.95
14.79	58.973	56.24	-72.1235	32.3639	-18.95
14.8	58.9654	55.9359	-72.42	32.3702	-18.95
14.81	58.9912	55.8354	-72.5463	32.3705	-18.95
14.82	59.0503	55.3138	-73.1269	32.3717	-18.95
14.83	59.1426	54.9666	-73.5665	32.3857	-18.95
14.84	59.268	55.2145	-73.444	32.3871	-18.95
14.85	59.426	56.1706	-72.6458	32.3906	-18.95
14.86	59.6159	57.4234	-71.583	32.3973	-18.95
14.87	59.8369	57.9751	-71.2523	32.4148	-18.95
14.88	60.0871	58.6991	-70.7785	32.4231	-18.95
14.89	60.3643	60.2491	-69.5057	32.4374	-18.95
14.9	60.6652	61.9617	-68.094	32.4381	-18.95
14.91	60.9856	61.5712	-68.8048	32.4402	-18.95
14.92	61.3197	62.6	-68.1102	32.4656	-18.95
14.93	61.6606	63.7658	-67.2853	32.4761	-18.95
14.94	62	64.5731	-66.8173	32.5215	-18.95
14.95	62.3284	65.3227	-66.3961	32.5235	-18.95
14.96	62.6357	66.7331	-65.293	32.5338	-18.95
14.97	62.9117	67.5523	-64.7499	32.5347	-18.95
14.98	63.1465	67.7387	-64.7983	32.549	-18.95
14.99	63.3319	67.5382	-65.1842	32.5595	-18.95
15	63.4615	66.662	-66.19	32.5614	-18.95
15.01	63.532	65.9299	-66.9926	32.5826	-18.95
15.02	63.5428	65.142	-67.7912	32.6062	-18.95
15.03	63.4968	64.1453	-68.7419	32.6174	-18.95
15.04	63.3996	62.8551	-69.935	32.6183	-18.95
15.05	63.2592	61.668	-70.9817	32.6237	-18.95
15.06	63.0855	61.0108	-71.4652	32.6276	-18.95
15.07	62.8891	61.0359	-71.2436	32.6451	-18.95
15.08	62.6808	61.1397	-70.9316	32.6549	-18.95
15.09	62.4712	60.3575	-71.5042	32.6636	-18.95
15.1	62.27	59.4016	-72.259	32.6663	-18.95
15.11	62.0858	58.435	-73.0413	32.6757	-18.95
15.12	61.9258	58.3169	-72.9994	32.69	-18.95
15.13	61.7961	59.5565	-71.6301	32.7075	-18.95
15.14	61.7014	60.0404	-71.0515	32.7078	-18.95
15.15	61.6453	59.9457	-71.09	32.7114	-18.95
15.16	61.6304	61.1631	-69.8578	32.7351	-18.95
15.17	61.6587	61.5745	-69.4746	32.7388	-18.95
15.18	61.7308	62.2987	-68.8226	32.7437	-18.95
15.19	61.8471	63.3873	-67.8504	32.7475	-18.95
15.2	62.0068	64.3161	-67.0811	32.7537	-18.95
15.21	62.2084	64.5335	-67.0654	32.7572	-18.95
15.22	62.4495	63.9314	-67.9086	32.7597	-18.95
15.23	62.726	62.6943	-69.4222	32.7629	-18.95
15.24	63.0328	61.205	-71.2182	32.7854	-18.95
15.25	63.3629	61.8848	-70.8685	32.7919	-18.95
15.26	63.708	62.6622	-70.4363	32.8017	-18.95
15.27	64.058	63.1739	-70.2746	32.8124	-18.95
15.28	64.4015	63.6802	-70.1118	32.8193	-18.95
15.29	64.7259	64.5372	-69.5792	32.8279	-18.95
15.3	65.0187	65.6236	-68.7856	32.8329	-18.95
15.31	65.2678	66.6313	-68.0269	32.8378	-18.95
15.32	65.4624	66.8649	-67.988	32.8414	-18.95
15.33	65.5945	65.6137	-69.3713	32.8471	-18.95
15.34	65.6591	65.7637	-69.2859	32.8494	-18.95
15.35	65.6546	66.1561	-68.8889	32.8515	-18.95
15.36	65.5835	66.4473	-68.5266	32.8576	-18.95
15.37	65.4514	67.0924	-67.7495	32.8592	-18.95
15.38	65.2668	66.7488	-67.9084	32.8597	-18.95
15.39	65.04	66.8964	-67.5341	32.8697	-18.95
15.4	64.7827	66.8439	-67.3293	32.8829	-18.95
15.41	64.5065	65.4149	-68.482	32.886	-18.95
15.42	64.2224	64.6854	-68.9275	32.8869	-18.95
15.43	63.9406	63.5575	-69.7736	32.8873	-18.95
15.44	63.6695	62.2087	-70.8513	32.8967	-18.95
15.45	63.4162	61.1478	-71.6589	32.914	-18.95
15.46	63.1861	60.2837	-72.2929	32.9173	-18.95
15.47	62.9831	60.144	-72.2296	32.9288	-18.95
15.48	62.8101	60.8904	-71.3101	32.9302	-18.95
15.49	62.6692	61.9045	-70.1551	32.9339	-18.95
15.5	62.5617	61.984	-69.9682	32.9359	-18.95
15.51	62.4885	62.5003	-69.3787	32.9421	-18.95
15.52	62.4503	62.7152	-69.1256	32.9431	-18.95
15.53	62.4472	62.6582	-69.1795	32.9437	-18.95
15.54	62.4789	62.782	-69.0874	32.9441	-18.95
15.55	62.5444	62.9747	-68.9602	32.9443	-18.95
15.56	62.6422	63.2897	-68.743	32.9455	-18.95
15.57	62.7693	63.783	-68.3767	32.964	-18.95
15.58	62.9217	64.9588	-67.3534	32.9656	-18.95
15.59	63.0941	65.593	-66.8915	32.9665	-18.95
15.6	63.2796	65.8164	-66.8537	32.9674	-18.95
15.61	63.4701	65.8756	-66.985	32.9714	-18.95
15.62	63.6562	65.9192	-67.1274	32.9719	-18.95
15.63	63.8281	65.8783	-67.3403	32.9771	-18.95
15.64	63.9757	64.8786	-68.4875	32.9958	-18.95
15.65	64.0901	63.3874	-70.0931	32.9986	-18.95
15.66	64.1636	62.7154	-70.8387	33.0099	-18.95
15.67	64.1911	62.6402	-70.9414	33.0135	-18.95
15.68	64.17	62.9327	-70.6277	33.0149	-18.95
15.69	64.1008	63.3242	-70.167	33.0191	-18.95
15.7	63.9871	63.2035	-70.174	33.0278	-18.95
15.71	63.8348	63.0346	-70.1907	33.029	-18.95
15.72	63.6521	62.9101	-70.1324	33.0302	-18.95
15.73	63.4483	62.63	-70.2089	33.0487	-18.95
15.74	63.2338	62.258	-70.3663	33.0504	-18.95
15.75	63.0187	61.9784	-70.4309	33.0513	-18.95
15.76	62.8127	61.5401	-70.6631	33.0619	-18.95
15.77	62.6246	61.7627	-70.2523	33.0675	-18.95
15.78	62.462	62.6872	-69.1653	33.0746	-18.95
15.79	62.3316	63.039	-68.683	33.0753	-18.95
15.8	62.2388	62.8387	-68.7906	33.0806	-18.95
15.81	62.188	62.9554	-68.6232	33.0948	-18.95
15.82	62.1827	63.4763	-68.0969	33.0974	-18.95
15.83	62.2256	64.2773	-67.3388	33.104	-18.95
15.84	62.3186	64.1739	-67.5352	33.1285	-18.95
15.85	62.4631	63.7161	-68.1375	33.1525	-18.95
15.86	62.66	63.3503	-68.7001	33.1596	-18.95
15.87	62.9093	63.2104	-69.0893	33.1603	-18.95
15.88	63.2106	62.9248	-69.6762	33.1771	-18.95
15.89	63.5623	62.2616	-70.6911	33.1825	-18.95
15.9	63.9621	62.1434	-71.2092	33.1838	-18.95
15.91	64.4061	62.9179	-70.8787	33.1931	-18.95
15.92	64.8888	62.9542	-71.3251	33.2137	-18.95
15.93	65.4028	63.1289	-71.6644	33.2344	-18.95
15.94	65.9387	63.394	-71.9352	33.2478	-18.95
15.95	66.485	64.093	-71.7825	33.258	-18.95
15.96	67.028	65.4344	-70.984	33.2624	-18.95
15.97	67.5523	66.3051	-70.6376	33.2692	-18.95
15.98	68.0417	66.5756	-70.8565	33.2785	-18.95
15.99	68.48	67.0205	-70.8499	33.2788	-18.95
16	68.8521	68.9758	-69.2667	33.2919	-18.95
16.01	69.1456	69.9714	-68.5647	33.2954	-18.95
16.02	69.3515	70.2647	-68.4772	33.302	-18.95
16.03	69.4652	70.1474	-68.7083	33.3199	-18.95
16.04	69.4872	70.446	-68.4317	33.3219	-18.95
16.05	69.4225	71.4991	-67.3138	33.3233	-18.95
16.06	69.2803	71.772	-66.8988	33.3333	-18.95
16.07	69.073	71.6531	-66.8104	33.3353	-18.95
16.08	68.8152	71.7134	-66.4923	33.3435	-18.95
16.09	68.5226	71.3677	-66.5453	33.3476	-18.95
16.1	68.2108	70.544	-67.0573	33.3572	-18.95
16.11	67.8947	69.5795	-67.7056	33.3623	-18.95
16.12	67.5877	68.5677	-68.4105	33.3644	-18.95
16.13	67.3016	67.5536	-69.1384	33.3744	-18.95
16.14	67.046	67.4129	-69.0235	33.3776	-18.95
16.15	66.8286	67.3192	-68.8999	33.3811	-18.95
16.16	66.6554	66.6676	-69.3783	33.3876	-18.95
16.17	66.5305	65.8344	-70.0865	33.3877	-18.95
16.18	66.4559	65.1619	-70.6844	33.401	-18.95
16.19	66.4321	64.9677	-70.8548	33.4076	-18.95
16.2	66.4576	65.0912	-70.7569	33.4087	-18.95
16.21	66.5292	64.5252	-71.3944	33.4091	-18.95
16.22	66.6415	63.9956	-72.0364	33.4211	-18.95
16.23	66.7871	64.3248	-71.8528	33.424	-18.95
16.24	66.9569	65.1857	-71.1617	33.4334	-18.95
16.25	67.1401	65.1855	-71.3451	33.443	-18.95
16.26	67.3247	65.6537	-71.0614	33.4481	-18.95
16.27	67.4984	65.737	-71.1519	33.4603	-18.95
16.28	67.6495	65.7604	-71.2796	33.4629	-18.95
16.29	67.7677	66.0904	-71.0677	33.4735	-18.95
16.3	67.8451	66.1984	-71.0371	33.4845	-18.95
16.31	67.8769	67.4497	-69.8177	33.487	-18.95
16.32	67.8621	69.0243	-68.2282	33.4874	-18.95
16.33	67.8032	69.4294	-67.7643	33.4946	-18.95
16.34	67.7063	69.5045	-67.5922	33.51	-18.95
16.35	67.5802	69.8931	-67.0776	33.5221	-18.95
16.36	67.436	70.5984	-66.2281	33.5262	-18.95
16.37	67.2859	71.0549	-65.6215	33.5285	-18.95
16.38	67.1422	70.6931	-65.8395	33.5474	-18.95
16.39	67.0168	70.4327	-65.9746	33.549	-18.95
16.4	66.9207	69.7125	-66.5987	33.5707	-18.95
16.41	66.8629	68.7186	-67.5347	33.5736	-18.95
16.42	66.8507	67.9733	-68.2679	33.5851	-18.95
16.43	66.8891	67.9807	-68.2989	33.5875	-18.95
16.44	66.9806	67.3385	-69.0325	33.6049	-18.95
16.45	67.1253	66.4247	-70.0911	33.6075	-18.95
16.46	67.3209	66.2396	-70.4717	33.6084	-18.95
16.47	67.5623	66.3677	-70.5851	33.6125	-18.95
16.48	67.8423	66.3076	-70.9251	33.6148	-18.95
16.49	68.1509	65.8443	-71.6971	33.6181	-18.95
16.5	68.4764	65.062	-72.8048	33.6181	-18.95
16.51	68.8057	65.1747	-73.0215	33.6253	-18.95
16.52	69.1251	66.029	-72.4865	33.6257	-18.95
16.53	69.4209	67.2962	-71.5152	33.6338	-18.95
16.54	69.6809	68.2673	-70.8042	33.6407	-18.95
16.55	69.8952	69.3911	-69.8945	33.6572	-18.95
16.56	70.0568	69.6553	-69.792	33.6715	-18.95
16.57	70.1626	69.9892	-69.5639	33.6739	-18.95
16.58	70.2133	70.685	-68.9187	33.6914	-18.95
16.59	70.2124	71.4357	-68.1671	33.694	-18.95
16.6	70.1661	72.2075	-67.3491	33.7009	-18.95
16.61	70.082	72.9258	-66.5467	33.7032	-18.95
16.62	69.9678	73.2348	-66.1235	33.7046	-18.95
16.63	69.8302	73.0251	-66.1956	33.7047	-18.95
16.64	69.6744	72.0114	-67.0534	33.7118	-18.95
16.65	69.5027	71.1567	-67.7364	33.7122	-18.95
16.66	69.3151	70.6541	-68.0514	33.7273	-18.95
16.67	69.1088	70.2004	-68.2989	33.7438	-18.95
16.68	68.8794	69.6191	-68.6507	33.7876	-18.95
16.69	68.6212	68.9772	-69.0344	33.79	-18.95
16.7	68.3286	68.5127	-69.2064	33.8098	-18.95
16.71	67.9973	67.738	-69.6498	33.8167	-18.95
16.72	67.6248	66.5959	-70.4193	33.8187	-18.95
16.73	67.2111	65.7795	-70.8221	33.8215	-18.95
16.74	66.7591	64.926	-71.2236	33.8242	-18.95
16.75	66.2741	64.1353	-71.5293	33.8247	-18.95
16.76	65.7638	63.5264	-71.6279	33.8344	-18.95
16.77	65.2372	62.1405	-72.4872	33.8463	-18.95
16.78	64.7044	61.0564	-73.0384	33.88	-18.95
16.79	64.1754	60.818	-72.7479	33.8916	-18.95
16.8	63.66	61.2369	-71.8136	33.8969	-18.95
16.81	63.1671	62.0502	-70.5074	33.8999	-18.95
16.82	62.7045	63.1299	-68.9651	33.9012	-18.95
16.83	62.2782	63.9389	-67.7297	33.9037	-18.95
16.84	61.8932	64.3687	-66.915	33.9058	-18.95
16.85	61.5531	64.297	-66.6466	33.9085	-18.95
16.86	61.2602	63.2667	-67.384	33.9112	-18.95
16.87	61.0159	61.7878	-68.6186	33.9118	-18.95
16.88	60.8207	61.5988	-68.6123	33.9215	-18.95
16.89	60.6739	61.965	-68.0994	33.9215	-18.95
16.9	60.5744	62.2139	-67.751	33.9327	-18.95
16.91	60.5201	62.3239	-67.5867	33.9335	-18.95
16.92	60.5079	62.9984	-66.9	33.9669	-18.95
16.93	60.5341	63.1067	-66.8179	33.9672	-18.95
16.94	60.5937	63.5032	-66.481	33.9709	-18.95
16.95	60.6809	63.7407	-66.3307	33.9752	-18.95
16.96	60.7888	63.2732	-66.906	33.9789	-18.95
16.97	60.9095	62.9739	-67.3261	33.9872	-18.95
16.98	61.0346	62.2386	-68.1864	33.9885	-18.95
16.99	61.1555	61.9221	-68.6239	33.9965	-18.95
17	61.264	62.0986	-68.5559	34.008	-18.95
17.01	61.3528	60.2052	-70.538	34.0089	-18.95
17.02	61.4161	60.0709	-70.7356	34.02	-18.95
17.03	61.4503	60.617	-70.2238	34.0365	-18.95
17.04	61.4543	60.8205	-70.0243	34.0544	-18.95
17.05	61.4293	60.321	-70.4988	34.0584	-18.95
17.06	61.3791	59.8796	-70.8899	34.0627	-18.95
17.07	61.3094	59.3826	-71.3173	34.0733	-18.95
17.08	61.2277	58.5699	-72.0483	34.0735	-18.95
17.09	61.1422	57.7834	-72.7492	34.0786	-18.95
17.1	61.0616	57.881	-72.5711	34.084	-18.95
17.11	60.995	58.3109	-72.0745	34.085	-18.95
17.12	60.9506	58.847	-71.4941	34.0884	-18.95
17.13	60.9361	59.0887	-71.2379	34.0956	-18.95
17.14	60.9583	59.2984	-71.0504	34.1015	-18.95
17.15	61.0228	59.7246	-70.6887	34.1242	-18.95
17.16	61.1347	60.8549	-69.6703	34.1333	-18.95
17.17	61.2977	62.5318	-68.1564	34.1611	-18.95
17.18	61.5148	63.6864	-67.2189	34.1613	-18.95
17.19	61.7878	64.2112	-66.9671	34.1644	-18.95
17.2	62.1176	65.1049	-66.4032	34.1664	-18.95
17.21	62.5039	66.4557	-65.4387	34.1728	-18.95
17.22	62.945	66.6385	-65.697	34.1762	-18.95
17.23	63.4378	66.6278	-66.2004	34.1894	-18.95
17.24	63.9772	65.7863	-67.5814	34.2212	-18.95
17.25	64.5559	64.6021	-69.3443	34.236	-18.95
17.26	65.1646	65.4367	-69.1183	34.2362	-18.95
17.27	65.7911	65.7915	-69.3901	34.2524	-18.95
17.28	66.4211	65.6112	-70.2004	34.2748	-18.95
17.29	67.0383	65.4251	-71.0036	34.2931	-18.95
17.3	67.6249	66.1457	-70.8697	34.297	-18.95
17.31	68.1631	67.4201	-70.1334	34.3066	-18.95
17.32	68.6355	68.1606	-69.8654	34.3107	-18.95
17.33	69.0269	68.5844	-69.8331	34.3193	-18.95
17.34	69.3253	69.4642	-69.2516	34.3204	-18.95
17.35	69.5223	70.0093	-68.9035	34.3233	-18.95
17.36	69.6144	69.7714	-69.2335	34.3242	-18.95
17.37	69.6022	68.949	-70.0437	34.3244	-18.95
17.38	69.4904	68.1444	-70.7366	34.3282	-18.95
17.39	69.2876	68.6929	-69.9852	34.3324	-18.95
17.4	69.0052	69.1428	-69.2528	34.3606	-18.95
17.41	68.6567	69.1096	-68.9376	34.3631	-18.95
17.42	68.2572	68.216	-69.4316	34.3814	-18.95
17.43	67.8224	66.9834	-70.2295	34.3845	-18.95
17.44	67.368	66.4338	-70.3247	34.3854	-18.95
17.45	66.9092	65.4883	-70.8113	34.395	-18.95
17.46	66.46	64.0284	-71.822	34.3991	-18.95
17.47	66.0333	64.0641	-71.3596	34.4039	-18.95
17.48	65.6403	63.8982	-71.1327	34.4078	-18.95
17.49	65.2908	63.7776	-70.9037	34.4089	-18.95
17.5	64.9924	63.8759	-70.5069	34.4117	-18.95
17.51	64.751	63.7608	-70.3807	34.4166	-18.95
17.52	64.5705	63.9407	-70.0203	34.4208	-18.95
17.53	64.4534	65.0274	-68.8164	34.4238	-18.95
17.54	64.3998	66.6303	-67.1599	34.4338	-18.95
17.55	64.4083	67.4871	-66.3116	34.4451	-18.95
17.56	64.4752	68.451	-65.4147	34.4492	-18.95
17.57	64.5951	69.1345	-64.8511	34.4523	-18.95
17.58	64.7603	70.0711	-64.0797	34.456	-18.95
17.59	64.9614	71.0512	-63.3007	34.4562	-18.95
17.6	65.1871	70.1183	-64.4593	34.4635	-18.95
17.61	65.4248	69.1911	-65.6242	34.4731	-18.95
17.62	65.6613	68.9789	-66.0728	34.4832	-18.95
17.63	65.8835	69.5619	-65.712	34.4852	-18.95
17.64	66.0794	68.9063	-66.5636	34.4891	-18.95
17.65	66.2394	67.8502	-67.7796	34.4891	-18.95
17.66	66.3568	66.3523	-69.395	34.4911	-18.95
17.67	66.4286	64.5581	-71.261	34.4926	-18.95
17.68	66.4559	63.2603	-72.5861	34.4928	-18.95
17.69	66.4434	61.7217	-74.1121	34.5125	-18.95
17.7	66.3992	61.5741	-74.2156	34.5153	-18.95
17.71	66.3343	62.5061	-73.2187	34.5191	-18.95
17.72	66.2612	62.4286	-73.2231	34.5221	-18.95
17.73	66.1935	62.1424	-73.4415	34.5226	-18.95
17.74	66.1443	62.4381	-73.0967	34.5228	-18.95
17.75	66.126	62.9498	-72.5667	34.5299	-18.95
17.76	66.1492	62.9467	-72.593	34.5339	-18.95
17.77	66.2227	63.1844	-72.4288	34.5411	-18.95
17.78	66.3527	64.293	-71.4502	34.5433	-18.95
17.79	66.5425	66.0193	-69.9136	34.5442	-18.95
17.8	66.7924	67.9069	-68.276	34.5448	-18.95
17.81	67.0995	68.4303	-68.0596	34.545	-18.95
17.82	67.4576	69.9714	-66.8766	34.5489	-18.95
17.83	67.8572	71.3119	-65.9358	34.5492	-18.95
17.84	68.2858	71.4025	-66.2737	34.5524	-18.95
17.85	68.7278	72.5513	-65.5669	34.5538	-18.95
17.86	69.1656	73.0344	-65.5217	34.565	-18.95
17.87	69.5807	73.354	-65.6172	34.5659	-18.95
17.88	69.9544	73.3529	-65.992	34.572	-18.95
17.89	70.2699	72.2381	-67.4223	34.572	-18.95
17.9	70.5134	71.0958	-68.808	34.5741	-18.95
17.91	70.6752	70.2924	-69.7733	34.578	-18.95
17.92	70.7508	69.8487	-70.2926	34.578	-18.95
17.93	70.7407	69.4128	-70.7184	34.58	-18.95
17.94	70.6501	69.5832	-70.4573	34.5817	-18.95
17.95	70.4882	68.8255	-71.0532	34.5837	-18.95
17.96	70.267	67.6645	-71.9929	34.5895	-18.95
17.97	69.9999	67.8282	-71.5621	34.6042	-18.95
17.98	69.7003	68.1399	-70.9509	34.608	-18.95
17.99	69.3809	67.2875	-71.4838	34.6111	-18.95
18	69.0526	65.9965	-72.4466	34.6118	-18.95
18.01	68.7244	65.8754	-72.2395	34.6189	-18.95
18.02	68.4034	67.561	-70.2329	34.6292	-18.95
18.03	68.0948	68.2037	-69.2816	34.6323	-18.95
18.04	67.8022	68.1592	-69.0334	34.6332	-18.95
18.05	67.5284	68.3952	-68.5237	34.638	-18.95
18.06	67.276	69.4761	-67.1903	34.6383	-18.95
18.07	67.047	69.9254	-66.5121	34.6428	-18.95
18.08	66.8437	70.0327	-66.2015	34.6466	-18.95
18.09	66.6675	70.0363	-66.0216	34.6541	-18.95
18.1	66.5189	68.863	-67.0464	34.655	-18.95
18.11	66.3974	68.2102	-67.5776	34.6611	-18.95
18.12	66.3006	67.6216	-68.0695	34.6729	-18.95
18.13	66.2243	66.7389	-68.8758	34.6786	-18.95
18.14	66.162	66.4143	-69.1382	34.6794	-18.95
18.15	66.1053	65.1285	-70.3673	34.6837	-18.95
18.16	66.0444	64.2068	-71.2281	34.694	-18.95
18.17	65.9688	63.4703	-71.8889	34.7168	-18.95
18.18	65.8682	62.5243	-72.7344	34.7185	-18.95
18.19	65.7337	62.5007	-72.6235	34.7359	-18.95
18.2	65.5589	63.1185	-71.8309	34.7383	-18.95
18.21	65.34	64.0383	-70.6922	34.7688	-18.95
18.22	65.0769	64.2688	-70.1986	34.7731	-18.95
18.23	64.7728	63.7515	-70.4118	34.7834	-18.95
18.24	64.4334	63.7542	-70.0697	34.7838	-18.95
18.25	64.0669	64.3474	-69.1099	34.7873	-18.95
18.26	63.6823	65.0562	-68.0165	34.7946	-18.95
18.27	63.2895	64.6214	-68.0585	34.8063	-18.95
18.28	62.8977	65.1086	-67.1795	34.8263	-18.95
18.29	62.5153	65.7845	-66.1212	34.8279	-18.95
18.3	62.149	65.7295	-65.81	34.8331	-18.95
18.31	61.8038	65.2464	-65.9479	34.8735	-18.95
18.32	61.4832	63.9689	-66.9048	34.877	-18.95
18.33	61.1889	62.9229	-67.6565	34.8843	-18.95
18.34	60.9216	62.2452	-68.0668	34.8852	-18.95
18.35	60.6813	61.5074	-68.5643	34.8864	-18.95
18.36	60.4682	60.4555	-69.4032	34.9047	-18.95
18.37	60.2826	59.6044	-70.0687	34.9161	-18.95
18.38	60.1255	58.8864	-70.6296	34.9198	-18.95
18.39	59.9986	57.7957	-71.5933	34.9229	-18.95
18.4	59.9042	58.0079	-71.2868	34.9276	-18.95
18.41	59.8454	58.0164	-71.2194	34.9687	-18.95
18.42	59.8253	57.984	-71.2318	34.9752	-18.95
18.43	59.8474	58.8201	-70.4178	34.9763	-18.95
18.44	59.9148	58.8443	-70.4611	34.9947	-18.95
18.45	60.0302	59.4864	-69.9343	35.0099	-18.95
18.46	60.1951	60.1641	-69.4216	35.0132	-18.95
18.47	60.4105	60.023	-69.7779	35.0158	-18.95
18.48	60.6753	60.3519	-69.7139	35.0177	-18.95
18.49	60.9869	60.4311	-69.9463	35.0337	-18.95
18.5	61.3409	60.801	-69.9304	35.0423	-18.95
18.51	61.7308	61.6429	-69.4784	35.0448	-18.95
18.52	62.1488	62.3206	-69.2187	35.054	-18.95
18.53	62.5855	62.2611	-69.7149	35.059	-18.95
18.54	63.0304	62.8887	-69.5321	35.0644	-18.95
18.55	63.4729	64.0423	-68.821	35.0734	-18.95
18.56	63.9029	63.9498	-69.3436	35.0812	-18.95
18.57	64.3119	65.2419	-68.4604	35.0969	-18.95
18.58	64.6934	65.2779	-68.806	35.1035	-18.95
18.59	65.0433	64.1291	-70.3047	35.1062	-18.95
18.6	65.3602	64.1424	-70.6082	35.1241	-18.95
18.61	65.6444	65.2367	-69.7982	35.1327	-18.95
18.62	65.8982	66.366	-68.9227	35.1352	-18.95
18.63	66.1241	67.1472	-68.3674	35.1445	-18.95
18.64	66.3245	67.851	-67.864	35.1471	-18.95
18.65	66.5006	67.8259	-68.0652	35.1529	-18.95
18.66	66.6519	67.4021	-68.6402	35.1549	-18.95
18.67	66.7759	67.1917	-68.9747	35.1639	-18.95
18.68	66.8687	67.3758	-68.8833	35.1718	-18.95
18.69	66.9249	67.9082	-68.4072	35.1874	-18.95
18.7	66.9393	67.7832	-68.5466	35.1935	-18.95
18.71	66.9075	67.2707	-69.0273	35.206	-18.95
18.72	66.8271	67.0452	-69.1724	35.2259	-18.95
18.73	66.6984	67.0126	-69.0763	35.2261	-18.95
18.74	66.5247	66.7722	-69.143	35.2278	-18.95
18.75	66.3123	66.287	-69.4158	35.2378	-18.95
18.76	66.0705	65.6116	-69.8494	35.2437	-18.95
18.77	65.81	65.4783	-69.7222	35.2702	-18.95
18.78	65.5419	65.2213	-69.7111	35.278	-18.95
18.79	65.2774	64.5816	-70.0862	35.2797	-18.95
18.8	65.0261	63.3094	-71.1072	35.2843	-18.95
18.81	64.796	62.7188	-71.4677	35.2968	-18.95
18.82	64.5921	62.514	-71.4685	35.3079	-18.95
18.83	64.4158	62.5596	-71.2467	35.3168	-18.95
18.84	64.2653	63.0444	-70.6113	35.317	-18.95
18.85	64.1354	63.2603	-70.2656	35.3182	-18.95
18.86	64.0182	63.9892	-69.4194	35.3188	-18.95
18.87	63.9039	64.7063	-68.5881	35.3259	-18.95
18.88	63.7819	65.0611	-68.1113	35.3484	-18.95
18.89	63.6422	65.0187	-68.0139	35.3612	-18.95
18.9	63.476	64.8356	-68.0309	35.3691	-18.95
18.91	63.2774	65.2099	-67.458	35.3692	-18.95
18.92	63.0436	65.422	-67.0121	35.3707	-18.95
18.93	62.7753	64.6259	-67.5399	35.373	-18.95
18.94	62.4765	63.1867	-68.6803	35.3745	-18.95
18.95	62.1544	62.4968	-69.048	35.3802	-18.95
18.96	61.8181	62.4839	-68.7247	35.3873	-18.95
18.97	61.4786	62.3403	-68.5288	35.399	-18.95
18.98	61.1475	60.4241	-70.1138	35.4035	-18.95
18.99	60.8364	59.6187	-70.6082	35.4094	-18.95
19	60.5563	59.4742	-70.4726	35.4171	-18.95
19.01	60.3169	59.487	-70.2204	35.4344	-18.95
19.02	60.1267	59.2576	-70.2596	35.4397	-18.95
19.03	59.992	59.6265	-69.756	35.4541	-18.95
19.04	59.9177	59.5293	-69.7789	35.4599	-18.95
19.05	59.9066	59.1047	-70.1924	35.4605	-18.95
19.06	59.9594	59.3774	-69.9725	35.4644	-18.95
19.07	60.0747	58.7768	-70.6883	35.4658	-18.95
19.08	60.249	58.5759	-71.0637	35.4674	-18.95
19.09	60.4769	59.2991	-70.5683	35.4715	-18.95
19.1	60.7508	60.6885	-69.4528	35.4724	-18.95
19.11	61.0613	61.3743	-69.0775	35.4787	-18.95
19.12	61.3974	61.9308	-68.8571	35.4949	-18.95
19.13	61.7471	62.2427	-68.8948	35.5227	-18.95
19.14	62.0977	62.189	-69.2992	35.5258	-18.95
19.15	62.4374	62.0298	-69.7981	35.5411	-18.95
19.16	62.7559	62.3158	-69.8306	35.5456	-18.95
19.17	63.045	62.4439	-69.9916	35.5515	-18.95
19.18	63.2999	62.6153	-70.0751	35.559	-18.95
19.19	63.5189	63.5724	-69.337	35.564	-18.95
19.2	63.7031	64.2294	-68.8642	35.5814	-18.95
19.21	63.8567	64.393	-68.8541	35.589	-18.95
19.22	63.9854	64.394	-68.9819	35.5925	-18.95
19.23	64.0963	65.7324	-67.7544	35.5995	-18.95
19.24	64.1964	66.6844	-66.9024	35.6096	-18.95
19.25	64.2922	66.8788	-66.8039	35.6144	-18.95
19.26	64.3891	66.4558	-67.3237	35.6165	-18.95
19.27	64.4909	65.732	-68.1494	35.6329	-18.95
19.28	64.6004	65.31	-68.6809	35.6363	-18.95
19.29	64.7195	64.5641	-69.546	35.6386	-18.95
19.3	64.8497	63.789	-70.4511	35.6511	-18.95
19.31	64.9925	63.4964	-70.8865	35.6535	-18.95
19.32	65.15	63.4518	-71.0887	35.6722	-18.95
19.33	65.325	63.3488	-71.3666	35.6733	-18.95
19.34	65.5203	63.5803	-71.3305	35.6809	-18.95
19.35	65.7391	64.3987	-70.7309	35.6844	-18.95
19.36	65.9839	66.1237	-69.2507	35.6915	-18.95
19.37	66.2558	66.7445	-68.9018	35.7015	-18.95
19.38	66.5536	66.588	-69.3561	35.7084	-18.95
19.39	66.873	66.349	-69.9145	35.7283	-18.95
19.4	67.206	66.886	-69.7105	35.7307	-18.95
19.41	67.5409	67.4406	-69.4908	35.7403	-18.95
19.42	67.8623	67.9565	-69.2962	35.7432	-18.95
19.43	68.152	68.668	-68.8745	35.7456	-18.95
19.44	68.3905	69.354	-68.4269	35.7545	-18.95
19.45	68.5583	70.0156	-67.9331	35.7644	-18.95
19.46	68.6384	70.4891	-67.5398	35.7984	-18.95
19.47	68.6181	70.6137	-67.3949	35.8022	-18.95
19.48	68.4903	70.0087	-67.8721	35.8119	-18.95
19.49	68.2538	68.7426	-68.9017	35.8157	-18.95
19.5	67.9138	67.6993	-69.6049	35.8327	-18.95
19.51	67.4811	67.0669	-69.8047	35.8439	-18.95
19.52	66.9717	66.731	-69.6312	35.8469	-18.95
19.53	66.405	66.7621	-69.0333	35.8635	-18.95
19.54	65.8023	65.8868	-69.306	35.8637	-18.95
19.55	65.1856	64.9587	-69.6174	35.8649	-18.95
19.56	64.5761	64.2228	-69.7438	35.8794	-18.95
19.57	63.9936	63.1208	-70.2633	35.8809	-18.95
19.58	63.4552	62.5857	-70.26	35.8908	-18.95
19.59	62.9753	62.4844	-69.8813	35.8946	-18.95
19.6	62.5649	62.1496	-69.8058	35.9044	-18.95
19.61	62.2318	60.6066	-71.0157	35.9082	-18.95
19.62	61.9806	59.6711	-71.7	35.924	-18.95
19.63	61.813	59.4499	-71.7536	35.9301	-18.95
19.64	61.7276	59.8771	-71.241	35.9365	-18.95
19.65	61.7201	60.5849	-70.5256	35.9368	-18.95
19.66	61.7831	61.5233	-69.6503	35.9558	-18.95
19.67	61.9065	62.1069	-69.1901	35.9562	-18.95
19.68	62.0774	62.6616	-68.8062	35.9563	-18.95
19.69	62.2805	63.6562	-68.0147	35.9576	-18.95
19.7	62.4988	64.1343	-67.7549	35.9721	-18.95
19.71	62.7144	63.8819	-68.2229	35.9736	-18.95
19.72	62.9098	63.4947	-68.8056	35.9839	-18.95
19.73	63.0694	63.7376	-68.7222	35.9894	-18.95
19.74	63.1801	63.9834	-68.5872	35.9967	-18.95
19.75	63.2335	64.2628	-68.3611	35.997	-18.95
19.76	63.2257	64.7994	-67.8168	36.0085	-18.95
19.77	63.1583	65.3588	-67.1899	36.0168	-18.95
19.78	63.0371	63.8566	-68.571	36.0193	-18.95
19.79	62.8724	62.9556	-69.3073	36.023	-18.95
19.8	62.6773	62.2023	-69.8654	36.0296	-18.95
19.81	62.4671	61.1544	-70.7031	36.0438	-18.95
19.82	62.2583	60.8481	-70.8006	36.0473	-18.95
19.83	62.0674	60.6093	-70.8486	36.0487	-18.95
19.84	61.9098	60.492	-70.8083	36.0511	-18.95
19.85	61.7988	60.4987	-70.6905	36.0578	-18.95
19.86	61.7452	60.7756	-70.36	36.0673	-18.95
19.87	61.7572	61.0319	-70.1158	36.0769	-18.95
19.88	61.8401	61.433	-69.7975	36.0824	-18.95
19.89	61.9959	62.0711	-69.3152	36.0897	-18.95
19.9	62.2236	62.8222	-68.7919	36.09	-18.95
19.91	62.5191	62.7579	-69.1517	36.0909	-18.95
19.92	62.8749	63.6278	-68.6376	36.1016	-18.95
19.93	63.2809	64.9188	-67.7526	36.1124	-18.95
19.94	63.7242	65.2802	-67.8345	36.1146	-18.95
19.95	64.1895	65.6299	-67.95	36.1215	-18.95
19.96	64.66	65.967	-68.0835	36.1226	-18.95
19.97	65.1185	65.9778	-68.5312	36.1286	-18.95
19.98	65.5481	65.2655	-69.673	36.1317	-18.95
19.99	65.9335	64.9672	-70.3568	36.1369	-18.95
20	66.2622	65.2767	-70.376	36.1374	-18.95
20.01	66.5244	65.7449	-70.1699	36.1404	-18.95
20.02	66.7136	65.8539	-70.2501	36.1442	-18.95
20.03	66.8263	65.6626	-70.5541	36.1487	-18.95
20.04	66.8614	66.103	-70.1489	36.151	-18.95
20.05	66.8203	66.2555	-69.9553	36.1606	-18.95
20.06	66.7055	66.1971	-69.8989	36.1615	-18.95
20.07	66.5209	66.3693	-69.5421	36.173	-18.95
20.08	66.2715	65.9073	-69.7547	36.1772	-18.95
20.09	65.9638	65.9034	-69.4509	36.1817	-18.95
20.1	65.6054	66.3208	-68.6751	36.1842	-18.95
20.11	65.2053	66.6777	-67.9181	36.1962	-18.95
20.12	64.7737	66.4247	-67.7394	36.199	-18.95
20.13	64.3212	66.1212	-67.5905	36.208	-18.95
20.14	63.8587	65.5241	-67.7251	36.2148	-18.95
20.15	63.3967	64.4566	-68.3305	36.2154	-18.95
20.16	62.9452	64.165	-68.1707	36.2159	-18.95
20.17	62.5133	63.5515	-68.3522	36.2173	-18.95
20.18	62.1085	62.0902	-69.4087	36.222	-18.95
20.19	61.7371	60.2499	-70.8777	36.2251	-18.95
20.2	61.4036	59.2644	-71.5298	36.2286	-18.95
20.21	61.1118	58.492	-72.0103	36.2308	-18.95
20.22	60.8644	57.7621	-72.4927	36.235	-18.95
20.23	60.6637	57.4638	-72.5904	36.238	-18.95
20.24	60.5122	58.4543	-71.4484	36.2422	-18.95
20.25	60.4123	59.1343	-70.6684	36.2425	-18.95
20.26	60.3664	59.544	-70.2129	36.255	-18.95
20.27	60.3771	59.9277	-69.8398	36.2665	-18.95
20.28	60.4462	61.2305	-68.6061	36.2687	-18.95
20.29	60.5746	61.9594	-68.0057	36.2707	-18.95
20.3	60.762	62.4553	-67.6972	36.2752	-18.95
20.31	61.0056	63.0757	-67.3204	36.2898	-18.95
20.32	61.3001	63.3762	-67.3144	36.2903	-18.95
20.33	61.637	65.2412	-65.7863	36.2919	-18.95
20.34	62.0049	66.4361	-64.9592	36.2926	-18.95
20.35	62.3894	66.2703	-65.5095	36.309	-18.95
20.36	62.7737	65.4052	-66.7589	36.3109	-18.95
20.37	63.1402	64.9981	-67.5326	36.3185	-18.95
20.38	63.4719	64.5685	-68.2939	36.3193	-18.95
20.39	63.7541	64.0814	-69.0632	36.3222	-18.95
20.4	63.976	63.6288	-69.7377	36.3287	-18.95
20.41	64.1316	62.5277	-70.9943	36.3316	-18.95
20.42	64.2203	61.7571	-71.8536	36.3362	-18.95
20.43	64.2472	61.525	-72.1127	36.3495	-18.95
20.44	64.2228	61.8833	-71.73	36.3618	-18.95
20.45	64.1612	61.3836	-72.1681	36.3625	-18.95
20.46	64.0801	61.1266	-72.344	36.3769	-18.95
20.47	63.9986	61.5076	-71.8815	36.3842	-18.95
20.48	63.9365	62.377	-70.95	36.3858	-18.95
20.49	63.9122	62.2773	-71.0254	36.3863	-18.95
20.5	63.942	62.835	-70.4975	36.3877	-18.95
20.51	64.0391	63.9374	-69.4922	36.389	-18.95
20.52	64.2123	65.2682	-68.3345	36.391	-18.95
20.53	64.4657	66.4216	-67.4345	36.3968	-18.95
20.54	64.798	67.1855	-67.003	36.4124	-18.95
20.55	65.2023	67.6101	-66.9827	36.4124	-18.95
20.56	65.6652	68.1051	-66.9506	36.4132	-18.95
20.57	66.1681	68.6924	-66.8662	36.431	-18.95
20.58	66.687	67.9059	-68.1716	36.4329	-18.95
20.59	67.194	68.0164	-68.568	36.4435	-18.95
20.6	67.6588	68.5994	-68.4499	36.4508	-18.95
20.61	68.0509	68.7192	-68.7222	36.4559	-18.95
20.62	68.3422	68.359	-69.3736	36.471	-18.95
20.63	68.5095	67.953	-69.947	36.4727	-18.95
20.64	68.5369	67.3042	-70.6232	36.4738	-18.95
20.65	68.4165	66.4587	-71.3482	36.4742	-18.95
20.66	68.1495	65.7797	-71.7602	36.475	-18.95
20.67	67.7449	65.222	-71.9133	36.4804	-18.95
20.68	67.2194	64.4763	-72.1335	36.4818	-18.95
20.69	66.5954	63.887	-72.0989	36.4831	-18.95
20.7	65.8992	63.6816	-71.6081	36.4851	-18.95
20.71	65.1591	63.6342	-70.9154	36.4909	-18.95
20.72	64.4036	63.4974	-70.2967	36.499	-18.95
20.73	63.6603	63.4104	-69.6403	36.5066	-18.95
20.74	62.9543	63.7573	-68.5875	36.5068	-18.95
20.75	62.3078	63.737	-67.9613	36.5252	-18.95
20.76	61.7393	63.2126	-67.9172	36.5271	-18.95
20.77	61.2634	62.8029	-67.8509	36.533	-18.95
20.78	60.8904	63.1254	-67.1555	36.5389	-18.95
20.79	60.6273	62.48	-67.5378	36.545	-18.95
20.8	60.4773	62.4802	-67.3876	36.5589	-18.95
20.81	60.4404	62.9096	-66.9213	36.567	-18.95
20.82	60.5132	63.0775	-66.8261	36.5681	-18.95
20.83	60.6889	64.2815	-65.7978	36.5685	-18.95
20.84	60.9573	64.9476	-65.4001	36.5694	-18.95
20.85	61.3047	64.5111	-66.184	36.5695	-18.95
20.86	61.7138	63.8174	-67.2869	36.5702	-18.95
20.87	62.1647	63.9519	-67.6033	36.5771	-18.95
20.88	62.6351	63.4408	-68.5848	36.5777	-18.95
20.89	63.1024	62.8846	-69.6082	36.5828	-18.95
20.9	63.544	62.7113	-70.2232	36.5934	-18.95
20.91	63.9401	62.4327	-70.8979	36.6012	-18.95
20.92	64.275	62.1865	-71.4789	36.6275	-18.95
20.93	64.5387	62.0073	-71.9219	36.6275	-18.95
20.94	64.728	62.1701	-71.9484	36.6334	-18.95
20.95	64.8458	62.8097	-71.4266	36.6535	-18.95
20.96	64.9009	63.6605	-70.6309	36.6641	-18.95
20.97	64.9074	63.8087	-70.4892	36.6648	-18.95
20.98	64.8825	63.4703	-70.8027	36.6715	-18.95
20.99	64.8454	63.2162	-71.0197	36.6718	-18.95
21	64.8155	62.9867	-71.2193	36.6723	-18.95
21.01	64.8107	63.5482	-70.653	36.6775	-18.95
21.02	64.846	64.612	-69.6245	36.7047	-18.95
21.03	64.9322	65.1179	-69.2048	36.71	-18.95
21.04	65.0746	65.7415	-68.7237	36.7223	-18.95
21.05	65.2727	66.138	-68.5252	36.7436	-18.95
21.06	65.5196	66.3206	-68.5895	36.7664	-18.95
21.07	65.8028	66.5857	-68.6076	36.7698	-18.95
21.08	66.1051	67.0099	-68.4857	36.7949	-18.95
21.09	66.4059	66.9181	-68.8783	36.7997	-18.95
21.1	66.6838	66.7455	-69.3287	36.8033	-18.95
21.11	66.9185	67.2738	-69.0351	36.805	-18.95
21.12	67.0934	67.9981	-68.4858	36.8072	-18.95
21.13	67.197	68.4288	-68.1587	36.8272	-18.95
21.14	67.2245	68.0528	-68.5622	36.8314	-18.95
21.15	67.1777	66.801	-69.7672	36.8387	-18.95
21.16	67.0657	65.8922	-70.564	36.865	-18.95
21.17	66.9031	66.525	-69.7686	36.8681	-18.95
21.18	66.7096	66.9658	-69.1343	36.8707	-18.95
21.19	66.5073	66.9335	-68.9642	36.8841	-18.95
21.2	66.3197	66.7857	-68.9245	36.8901	-18.95
21.21	66.1703	66.9217	-68.6391	36.8984	-18.95
21.22	66.081	66.2416	-69.2299	36.8986	-18.95
21.23	66.0704	65.5264	-69.9345	36.9025	-18.95
21.24	66.1529	65.3374	-70.2059	36.9034	-18.95
21.25	66.3373	65.4922	-70.2356	36.9225	-18.95
21.26	66.6265	65.7641	-70.2529	36.9267	-18.95
21.27	67.0161	66.0931	-70.3134	36.9478	-18.95
21.28	67.4951	66.3666	-70.519	36.9483	-18.95
21.29	68.0457	66.9067	-70.5295	36.9636	-18.95
21.3	68.6431	68.0454	-69.9882	36.9649	-18.95
21.31	69.2574	69.1123	-69.5356	36.9661	-18.95
21.32	69.8547	70.1432	-69.102	36.9796	-18.95
21.33	70.3999	71.2698	-68.5207	36.9924	-18.95
21.34	70.8596	72.1623	-68.0877	36.9939	-18.95
21.35	71.2043	72.607	-67.9878	36.999	-18.95
21.36	71.4121	72.7186	-68.084	37.0006	-18.95
21.37	71.4701	72.5076	-68.3529	37.001	-18.95
21.38	71.3752	71.6908	-69.0749	37.0217	-18.95
21.39	71.1348	70.8829	-69.6424	37.0362	-18.95
21.4	70.7654	70.4676	-69.6882	37.0434	-18.95
21.41	70.2905	70.6989	-68.982	37.044	-18.95
21.42	69.7394	69.6052	-69.5247	37.0455	-18.95
21.43	69.1449	68.6574	-69.878	37.0585	-18.95
21.44	68.5416	68.4296	-69.5025	37.0606	-18.95
21.45	67.9634	68.2267	-69.1272	37.0617	-18.95
21.46	67.4425	66.5722	-70.2608	37.0682	-18.95
21.47	67.0075	65.795	-70.603	37.0882	-18.95
21.48	66.6828	65.7384	-70.3349	37.0913	-18.95
21.49	66.4875	65.434	-70.4439	37.0942	-18.95
21.5	66.4355	66.2153	-69.6107	37.0964	-18.95
21.51	66.5352	66.6885	-69.2372	37.0968	-18.95
21.52	66.7889	67.3702	-68.8092	37.0983	-18.95
21.53	67.1929	68.4839	-68.0995	37.111	-18.95
21.54	67.7371	70.0433	-67.0843	37.1173	-18.95
21.55	68.4043	69.8338	-67.961	37.1176	-18.95
21.56	69.1706	69.5115	-69.0496	37.1321	-18.95
21.57	70.0047	69.9708	-69.4243	37.1414	-18.95
21.58	70.8692	70.3473	-69.9124	37.1431	-18.95
21.59	71.7216	70.5026	-70.6095	37.1545	-18.95
21.6	72.517	71.2914	-70.6161	37.1576	-18.95
21.61	73.2108	72.565	-70.0362	37.1642	-18.95
21.62	73.762	72.7047	-70.4477	37.1654	-18.95
21.63	74.1369	72.7917	-70.7357	37.1778	-18.95
21.64	74.3122	72.7915	-70.9111	37.1828	-18.95
21.65	74.2765	72.6514	-71.0156	37.1873	-18.95
21.66	74.0313	72.59	-70.8318	37.1902	-18.95
21.67	73.5896	72.5171	-70.463	37.1943	-18.95
21.68	72.9748	72.2501	-70.1152	37.2071	-18.95
21.69	72.2181	71.4099	-70.1988	37.2134	-18.95
21.7	71.3565	70.0901	-70.6569	37.2141	-18.95
21.71	70.43	69.6356	-70.1849	37.2209	-18.95
21.72	69.4799	70.1726	-68.6978	37.2263	-18.95
21.73	68.5457	70.3474	-67.5887	37.2276	-18.95
21.74	67.6635	69.9919	-67.0621	37.2393	-18.95
21.75	66.8647	69.3847	-66.8704	37.2428	-18.95
21.76	66.1748	69.3096	-66.2557	37.2616	-18.95
21.77	65.6132	69.2029	-65.8008	37.2661	-18.95
21.78	65.1929	68.3797	-66.2036	37.2668	-18.95
21.79	64.9204	66.6462	-67.6647	37.2741	-18.95
21.8	64.7961	66.1727	-68.0138	37.2744	-18.95
21.81	64.8143	66.1476	-68.0572	37.2768	-18.95
21.82	64.9639	65.9896	-68.3648	37.2785	-18.95
21.83	65.2284	65.5693	-69.0496	37.2791	-18.95
21.84	65.5874	65.8381	-69.1398	37.31	-18.95
21.85	66.017	65.7857	-69.6218	37.3104	-18.95
21.86	66.4921	65.5302	-70.3523	37.3173	-18.95
21.87	66.9876	65.6887	-70.6894	37.3227	-18.95
21.88	67.4804	66.2767	-70.5942	37.324	-18.95
21.89	67.9508	66.5652	-70.7761	37.3392	-18.95
21.9	68.3838	66.7656	-71.0087	37.3453	-18.95
21.91	68.7693	67.1832	-70.9766	37.3627	-18.95
21.92	69.1015	67.3003	-71.1916	37.3634	-18.95
21.93	69.3784	67.3701	-71.3988	37.3709	-18.95
21.94	69.6011	67.9378	-71.0538	37.3734	-18.95
21.95	69.7724	69.492	-69.6709	37.3751	-18.95
21.96	69.8961	71.0398	-68.2467	37.3809	-18.95
21.97	69.9769	70.6858	-68.6816	37.3827	-18.95
21.98	70.0201	70.183	-69.2276	37.3888	-18.95
[truncated: 1,802 more rows]

## Sheet: Fig 3A
X1	Y1	Y2	Y3	Y4		Inset:	X1	Y1	Y2	Y3	Y4
8875.58	0.00203	0.000793158	0.000460705	0.00225			8875.58	-0.000328993	-0.000260289	-3.26099e-05	-1.9229e-05
8879.82	0.000638285	-0.000311535	0.000322305	0.00216			8879.82	-0.000313483	-9.43545e-05	0.000103691	-0.000280788
8884.16	-0.000654484	-1.62122e-05	0.00135	-0.000162506			8884.16	-2.93903e-05	9.41221e-05	-4.53569e-05	-0.000120175
8888.58	0.000380873	0.000512821	-7.49475e-05	0.00111			8888.58	2.53881e-05	4.47453e-05	-0.000270513	4.74955e-06
8893.1	-0.0004275	0.000383837	-0.00107	-0.000120042			8893.1	2.42522e-05	-0.00011203	1.32297e-05	-7.19436e-05
8897.71	0.000602166	-0.00050941	4.57685e-05	0.00045548			8897.71	5.76621e-05	-2.82187e-07	0.000138858	-7.71211e-05
8902.41	0.000109369	0.00038121	0.000224472	-0.000838087			8902.41	-7.33873e-05	-1.01438e-05	8.57297e-05	-0.000111232
8907.2	-9.49067e-05	-0.000605761	0.000860076	-0.00060106			8907.2	8.72146e-06	-3.62772e-05	-5.70605e-05	0.000109678
8912.1	0.000193867	2.97379e-05	-0.000328359	0.000224532			8912.1	2.11146e-06	0.000121798	-0.00011404	0.000184696
8917.09	-7.40443e-05	0.000597671	-0.0002667	0.00122			8917.09	-0.000173962	-0.000115134	-5.99399e-05	-0.000159701
8922.17	-0.00156	-0.00113	-0.000932237	-0.00138			8922.17	4.98595e-06	-4.38026e-05	2.82269e-05	-0.000122434
8927.36	-2.2833e-05	0.000147769	2.3222e-05	-3.36992e-05			8927.36	0.000240794	0.000231062	0.000138599	0.000137305
8932.64	0.000962307	0.00129	0.000518867	5.31346e-05			8932.64	-9.90703e-05	-8.21993e-05	-0.000157472	-0.000112434
8938.03	-0.00108	-0.000729362	-0.00166	-0.00123			8938.03	-7.378e-05	-0.000156167	-0.000113752	1.0405e-05
8943.52	0.000160009	-0.000409217	-0.000718092	0.000166281			8943.52	0.000175597	9.91912e-05	0.000125233	0.000107488
8949.11	0.00086564	0.000369684	-0.000269539	-4.24805e-05			8949.11	0.000222194	0.000286625	0.000266722	8.98496e-05
8954.8	0.00267	0.00283	0.00229	0.00118			8954.8	0.000332335	0.000296704	0.000478327	0.000250919
8960.61	0.00469	0.00378	0.00523	0.00284			8960.61	1.85961e-05	7.88916e-05	-0.000303615	-2.48365e-05
8961.08	0.00278	0.00332	0.000388198	0.00102			8961.08	0.000274951	0.00302	-0.00141	0.000421172
8961.55	0.00495	0.00662	0.0039	0.00324			8961.55	0.00209	0.00158	0.00208	0.000542007
8962.02	0.00476	0.00481	0.00235	0.00154			8962.02	0.000411639	-0.00234	-0.000357249	-0.00137
8962.49	0.00533	0.00442	0.00356	0.00195			8962.49	0.00189	0.00163	0.00241	0.00212
8962.97	0.00655	0.00635	0.00463	0.00354			8962.97	0.00168	0.00142	0.00277	0.00226
8963.44	0.00692	0.00576	0.00619	0.00408			8963.44	-0.00195	-0.00174	-0.00266	-0.00153
8963.91	0.00469	0.0047	0.0021	0.00208			8963.91	-0.00135	-0.000187331	-0.00154	-0.00171
8964.39	0.00565	0.00558	0.00473	0.00246			8964.39	0.00138	0.0017	0.00349	0.00151
8964.86	0.006	0.00632	0.00542	0.00352			8964.86	0.000809453	0.00134	-0.000107491	0.00102
8965.34	0.00642	0.00686	0.00462	0.00343			8965.34	0.000335781	0.00185	0.000923542	0.000426747
8965.82	0.00632	0.00809	0.0063	0.00393			8965.82	0.0015	0.000631758	0.000907745	0.00223
8966.3	0.00785	0.00746	0.00549	0.00556			8966.3	0.00291	0.00146	0.00138	0.00225
8966.77	0.00911	0.00948	0.00762	0.00608			8966.77	0.000350749	0.00215	0.000731741	-0.000216296
8967.25	0.00819	0.00952	0.00619	0.00535			8967.25	0.000784173	-2.14065e-05	-0.000256332	-0.000452035
8967.73	0.00986	0.00946	0.00737	0.00565			8967.73	0.00244	0.00119	0.00152	0.0017
8968.21	0.01053	0.01067	0.00765	0.00698			8968.21	-0.000805457	0.000843657	-0.000370977	0.000293649
8968.7	0.00909	0.01027	0.00702	0.00593			8968.7	0.000691315	0.00109	0.000827493	-0.000315138
8969.18	0.0112	0.01172	0.00845	0.00668			8969.18	0.00334	0.00289	0.00381	0.00231
8969.66	0.01231	0.01306	0.01069	0.00816			8969.66	0.00129	0.000822586	0.000667325	0.000998801
8970.14	0.01244	0.01252	0.00909	0.00765			8970.14	0.00195	0.000718126	-0.000725872	0.00119
8970.63	0.01419	0.01376	0.00999	0.00931			8970.63	0.00167	0.00217	0.000709773	0.00107
8971.11	0.01407	0.01462	0.00978	0.00868			8971.11	0.00107	0.00125	-0.00129	-0.000611473
8971.6	0.01523	0.01497	0.00873	0.00872			8971.6	0.00393	0.00315	0.00315	0.00153
8972.08	0.01789	0.01769	0.01284	0.01017			8972.08	0.0033	0.00349	0.00269	0.0014
8972.57	0.01845	0.01836	0.01135	0.01009			8972.57	0.00353	0.00365	0.000731608	0.00136
8973.06	0.02133	0.02125	0.01355	0.0115			8973.06	0.00458	0.00287	0.00346	0.00329
8973.55	0.02292	0.02116	0.01473	0.0133			8973.55	0.00392	0.00289	0.000543048	0.000747384
8974.04	0.02516	0.02407	0.01408	0.01223			8974.04	0.00675	0.00495	0.00121	0.00063191
8974.53	0.02953	0.026	0.01591	0.01392			8974.53	0.00872	0.00598	0.00337	0.00415
8975.02	0.03371	0.02994	0.01738	0.0163			8975.02	0.00929	0.00693	0.00261	0.00369
8975.51	0.03865	0.03281	0.01847	0.01754			8975.51	0.01514	0.00973	0.00619	0.00564
8976	0.04859	0.0395	0.02347	0.02184			8976	0.02037	0.01183	0.00716	0.00584
8976.49	0.05871	0.04446	0.02553	0.0233			8976.49	0.02983	0.01424	0.00753	0.00646
8976.99	0.07801	0.05355	0.0309	0.02821			8976.99	0.04897	0.02132	0.00877	0.00842
8977.48	0.10707	0.06551	0.03419	0.03161			8977.48	0.06905	0.02816	0.00491	0.00227
8977.98	0.1463	0.0814	0.03576	0.03045			8977.98	0.09672	0.04219	0.00492	0.00165
8978.47	0.20287	0.10729	0.03907	0.03325			8978.47	0.12549	0.06477	0.00707	0.00544
8978.97	0.27078	0.14566	0.04277	0.03585			8978.97	0.1393	0.09636	0.00917	0.0077
8979.47	0.34133	0.20302	0.04818	0.0409			8979.47	0.13304	0.1372	0.01399	0.01262
8979.96	0.40331	0.28215	0.0567	0.04841			8979.96	0.10432	0.17517	0.01934	0.01572
8980.46	0.44544	0.37752	0.06744	0.05656			8980.46	0.06495	0.19299	0.02506	0.02292
8980.96	0.4683	0.47482	0.0817	0.07128			8980.96	0.02499	0.16421	0.03061	0.02769
8981.46	0.47059	0.54187	0.09803	0.08423			8981.46	-0.00104	0.08886	0.04381	0.03191
8981.96	0.46744	0.564	0.12553	0.10321			8981.96	-0.00537	0.00701	0.06472	0.04043
8982.46	0.46538	0.54916	0.16288	0.12474			8982.46	-0.00266	-0.04194	0.08049	0.04692
8982.97	0.46495	0.52218	0.20631	0.15029			8982.97	0.00647	-0.04755	0.09866	0.0615
8983.47	0.47206	0.50164	0.262	0.18655			8983.47	0.0198	-0.02423	0.1103	0.08207
8983.97	0.48506	0.49806	0.31737	0.23289			8983.97	0.03055	0.00511	0.10516	0.10566
8984.48	0.50304	0.50707	0.36817	0.29304			8984.48	0.0361	0.02747	0.08871	0.12591
8984.98	0.52167	0.52606	0.40709	0.35993			8984.98	0.03867	0.04459	0.06209	0.13392
8985.49	0.54231	0.55241	0.43111	0.42852			8985.49	0.03954	0.05397	0.03632	0.12211
8985.99	0.56189	0.58096	0.44404	0.48386			8985.99	0.04096	0.05496	0.01955	0.09699
8986.5	0.58402	0.6084	0.45111	0.52716			8986.5	0.04804	0.05746	0.01984	0.07575
8987.01	0.61084	0.63958	0.46436	0.56107			8987.01	0.05551	0.05873	0.03475	0.06503
8987.52	0.64063	0.66839	0.48662	0.59359			8987.52	0.0655	0.06087	0.05516	0.07158
8988.03	0.67772	0.70182	0.5207	0.63427			8988.03	0.07263	0.06458	0.07581	0.08827
8988.54	0.71488	0.73451	0.5641	0.68391			8988.54	0.07582	0.06576	0.09693	0.10125
8989.05	0.75532	0.76925	0.61986	0.73797			8989.05	0.08382	0.0709	0.11901	0.11435
8989.56	0.80078	0.80729	0.68598	0.80116			8989.56	0.08857	0.07542	0.13139	0.12081
8990.07	0.84621	0.84675	0.75459	0.862			8990.07	0.08612	0.08055	0.13922	0.11937
8990.58	0.88928	0.89017	0.82894	0.92389			8990.58	0.08273	0.09073	0.14593	0.11474
8991.1	0.93136	0.94021	0.90465	0.98016			8991.1	0.07647	0.09337	0.13922	0.10439
8991.61	0.96812	0.98647	0.97231	1.03157			8991.61	0.06444	0.08608	0.12435	0.09192
8992.13	0.99792	1.02914	1.03291	1.07515			8992.13	0.04961	0.07902	0.10874	0.07795
8992.64	1.01948	1.06826	1.08465	1.11229			8992.64	0.02865	0.06216	0.08798	0.05592
8993.16	1.02771	1.09362	1.12397	1.13324			8993.16	0.01105	0.0435	0.07706	0.03978
8993.68	1.0311	1.11353	1.16456	1.15376			8993.68	-0.00542	0.03245	0.07431	0.03874
8994.2	1.02229	1.12751	1.20114	1.17369			8994.2	-0.01844	0.02194	0.07033	0.03524
8994.72	1.01216	1.13657	1.23771	1.19065			8994.72	-0.0266	0.01007	0.06877	0.03215
8995.24	0.99484	1.13826	1.27277	1.20741			8995.24	-0.03237	-0.00145	0.0682	0.01949
8995.76	0.97868	1.13535	1.30885	1.21125			8995.76	-0.02925	-0.01376	0.06275	0.00121
8996.28	0.96456	1.12421	1.33834	1.209			8996.28	-0.02425	-0.02758	0.04936	-0.01222
8996.8	0.95357	1.10685	1.36054	1.19883			8996.8	-0.01877	-0.03422	0.02978	-0.03157
8997.32	0.94514	1.08873	1.36964	1.17635			8997.32	-0.00985	-0.04327	0.00408	-0.04154
8997.85	0.94345	1.06186	1.365	1.15569			8997.85	-0.00188	-0.04667	-0.01587	-0.04423
8998.37	0.94338	1.04012	1.3532	1.13033			8998.37	0.00619	-0.03959	-0.03307	-0.04535
8998.9	0.95014	1.0206	1.33048	1.10843			8998.9	0.01672	-0.0391	-0.04052	-0.03764
8999.42	0.96115	0.99931	1.31082	1.09111			8999.42	0.02816	-0.03624	-0.04163	-0.03031
8999.95	0.97998	0.98275	1.28686	1.07686			8999.95	0.03755	-0.02933	-0.0542	-0.02377
9000.48	1.00092	0.96869	1.25389	1.06639			9000.48	0.03847	-0.02607	-0.06148	-0.02011
9001	1.02078	0.95553	1.22218	1.05597			9001	0.03478	-0.01873	-0.06519	-0.02124
9001.53	1.03788	0.94918	1.18519	1.04427			9001.53	0.02797	-0.01115	-0.06707	-0.01924
9002.06	1.05058	0.94401	1.15138	1.03594			9002.06	0.01373	-0.00639	-0.05855	-0.01761
9002.59	1.05264	0.94269	1.12333	1.02595			9002.59	0.00137	0.00129	-0.05226	-0.0179
9003.12	1.05223	0.94566	1.09611	1.01727			9003.12	-0.01244	0.00512	-0.0468	-0.01468
9003.66	1.03962	0.94843	1.07379	1.01068			9003.66	-0.02257	0.00897	-0.03912	-0.00945
9004.19	1.02841	0.9555	1.05467	1.00755			9004.19	-0.02917	0.00975	-0.03809	-0.00844
9004.72	1.00872	0.95911	1.03338	1.00202			9004.72	-0.03237	0.0117	-0.03349	-0.00644
9005.26	0.99406	0.96828	1.01912	1.00101			9005.26	-0.02693	0.01444	-0.02442	-0.00344
9005.79	0.98014	0.97484	1.00747	0.99868			9005.79	-0.02262	0.01348	-0.01577	-0.00326
9007.61	0.94124	1.00067	0.98242	0.99408			9007.61	-0.01861	0.01409	-0.00579	-0.00423
9009.44	0.91292	1.02726	0.98702	0.9844			9009.44	-0.01113	0.00806	0.00255	-0.00626
9011.28	0.90115	1.03122	0.99248	0.97228			9011.28	-0.000774233	-0.00085339	0.000572921	-0.00933
9013.13	0.91079	1.02512	0.98984	0.95119			9013.13	0.00745	-0.00402	-0.00323	-0.01192
9014.98	0.92947	1.01733	0.98122	0.92934			9014.98	0.01201	-0.00991	-0.00704	-0.01318
9016.85	0.95622	0.98925	0.96434	0.90335			9016.85	0.01586	-0.01595	-0.01165	-0.01192
9018.72	0.98953	0.95871	0.93837	0.88597			9018.72	0.01713	-0.01461	-0.01655	-0.0092
9020.6	1.02132	0.93539	0.90288	0.86998			9020.6	0.01551	-0.00981	-0.01877	-0.00554
9022.5	1.04883	0.92272	0.86822	0.86628			9022.5	0.01114	-0.00594	-0.01406	-0.000374324
9024.4	1.06435	0.91391	0.85027	0.86979			9024.4	0.0027	-0.00424	-0.00704	0.00329
9026.31	1.05991	0.90761	0.84212	0.88006			9026.31	-0.0084	-0.00196	-0.000462001	0.00573
9028.23	1.03295	0.90744	0.84925	0.893			9028.23	-0.01569	-7.36399e-05	0.0069	0.00747
9030.16	1.0003	0.90839	0.86945	0.91009			9030.16	-0.01607	0.0021	0.01136	0.00917
9032.1	0.97159	0.91664	0.89396	0.92972			9032.1	-0.01147	0.00598	0.01409	0.00982
9034.04	0.95654	0.93269	0.92499	0.94952			9034.04	-0.00567	0.0076	0.01598	0.00952
9036	0.95025	0.94741	0.95714	0.96817			9036	-0.000605179	0.00724	0.01649	0.00885
9037.97	0.95498	0.96216	0.99048	0.98554			9037.97	0.00334	0.00731	0.01557	0.00846
9039.94	0.96423	0.9773	1.01931	1.00282			9039.94	0.00425	0.00838	0.0139	0.00789
9041.93	0.97266	0.99644	1.04635	1.01809			9041.93	0.00157	0.00895	0.01113	0.00604
9043.92	0.9713	1.01402	1.06444	1.02819			9043.92	-0.000782014	0.00649	0.00794	0.00401
9045.93	0.97038	1.0235	1.07892	1.03544			9045.93	0.00167	0.00149	0.00621	0.00279
9047.94	0.97887	1.02113	1.09021	1.04075			9047.94	0.00395	-0.00389	0.00333	0.00194
9049.96	0.98721	1.00891	1.09318	1.04463			9049.96	0.00266	-0.00468	-0.000669759	0.00114
9052	0.99054	1.00328	1.08834	1.04672			9052	0.00122	-0.00224	-0.00331	0.000132696
9054.04	0.99305	1.00093	1.08054	1.04654			9054.04	0.00186	-0.00114	-0.00545	-0.00119
9056.09	0.99904	0.99976	1.06688	1.04322			9056.09	0.00442	-0.00028917	-0.00647	-0.00248
9058.16	1.01216	1.00089	1.05478	1.03773			9058.16	0.00644	-0.000979405	-0.00577	-0.00306
9060.23	1.02657	0.99687	1.04388	1.03197			9060.23	0.0051	-0.00101	-0.00439	-0.00274
9062.31	1.03425	0.99785	1.03744	1.02775			9062.31	0.00411	-0.000150386	-0.00356	-0.00266
9064.4	1.04466	0.99742	1.02991	1.0223			9064.4	0.00434	0.000476454	-0.00402	-0.00382
9066.51	1.05339	1.00103	1.02149	1.01317			9066.51	0.0054	0.00224	-0.00365	-0.00549
9068.62	1.06835	1.00802	1.01543	1.0006			9068.62	0.00519	0.00276	-0.00289	-0.00573
9070.74	1.07633	1.01389	1.01015	0.99034			9070.74	0.00125	0.00235	-0.00297	-0.00529
9072.87	1.07462	1.01923	1.00372	0.97956			9072.87	-0.00337	0.00229	-0.00207	-0.00463
9075.02	1.0629	1.02488	1.00222	0.97204			9075.02	-0.00736	0.00179	-0.00162	-0.00416
9077.17	1.044	1.02813	0.99768	0.96318			9077.17	-0.0091	0.000453172	-0.0021	-0.00415
9079.33	1.02463	1.02805	0.99412	0.95563			9079.33	-0.00871	0.000140772	-0.0013	-0.00276
9081.51	1.00722	1.02997	0.99298	0.95269			9081.51	-0.00814	-0.000775826	-0.0011	-0.0012
9083.69	0.99019	1.02591	0.99031	0.95192			9083.69	-0.00614	-0.00193	-0.00163	-0.000244235
9085.88	0.98134	1.02275	0.98682	0.95314			9085.88	-0.00298	-0.00247	-0.000814699	0.00123
9088.09	0.97809	1.01629	0.9877	0.95887			9088.09	-0.00344	-0.00383	-0.000887667	0.00218
9090.3	0.96718	1.00706	0.98389	0.96433			9090.3	-0.00562	-0.00429	-0.0015	0.00213
9092.53	0.95417	0.9985	0.98202	0.96991			9092.53	-0.00665	-0.00464	-0.000596933	0.0022
9094.77	0.93858	0.98763	0.98223	0.97573			9094.77	-0.00529	-0.00473	-0.000260792	0.00251
9097.01	0.93151	0.97855	0.98187	0.98272			9097.01	-0.00131	-0.00396	-0.000385051	0.00236
9099.27	0.93377	0.97107	0.98153	0.98794			9099.27	0.00236	-0.00312	-0.000121051	0.00165
9101.54	0.94328	0.96573	0.98236	0.9918			9101.54	0.00552	-0.00115	5.80575e-05	0.0013
9103.82	0.95998	0.96715	0.98284	0.99546			9103.82	0.00714	-7.49173e-05	0.000183714	0.00117
9106.11	0.97701	0.9667	0.98426	0.99876			9106.11	0.00662	0.000210895	-3.93483e-05	0.00085977
9108.41	0.99149	0.96944	0.98372	1.00105			9108.41	0.00494	0.00174	-0.000315977	0.000656891
9110.72	1.00094	0.97606	0.98387	1.00344			9110.72	0.00226	0.00272	-5.12921e-05	0.000484093
9113.04	1.00312	0.98337	0.98457	1.00495			9113.04	0.000856683	0.00266	0.00061354	0.000828571
9115.38	1.00608	0.9898	0.98783	1.00897			9115.38	0.000696658	0.00182	0.000750858	0.000921299
9117.72	1.00755	0.99325	0.98919	1.01095			9117.72	0.00134	0.000970066	0.00126	0.00104
9120.08	1.01356	0.99572	0.99486	1.01556			9120.08	0.0049	0.000662977	0.00236	0.00125
9122.45	1.03187	0.99775	1.00145	1.01858			9122.45	0.00865	0.000425329	0.00252	0.00115
9124.83	1.05583	0.99912	1.00795	1.02275			9124.83	0.00938	0.0004707	0.00261	0.00117
9127.22	1.07779	1.00138	1.01506	1.02588			9127.22	0.00727	0.000160342	0.00235	0.000262628
9129.62	1.09189	1.00128	1.02039	1.02576			9129.62	0.00334	0.000305666	0.00197	0.000125794
9132.03	1.09512	1.00425	1.0257	1.02825			9132.03	-0.000658817	0.000962782	0.00172	0.000118656
9134.46	1.08995	1.00735	1.02989	1.0281			9134.46	-0.0032	0.000849569	0.000649706	-0.000185939
9136.89	1.0808	1.00979	1.03004	1.02913			9136.89	-0.00455	0.00142	0.000172594	-0.000818488
9139.34	1.06899	1.01572	1.03194	1.02591			9139.34	-0.00599	0.001	-0.000220708	-0.0019
9141.8	1.05267	1.01615	1.03017	1.02162			9141.8	-0.00774	-0.000276791	-0.00090898	-0.00229
9144.27	1.03212	1.0158	1.02868	1.01643			9144.27	-0.00959	-0.000801458	-0.000473673	-0.00208
9146.76	1.00647	1.01364	1.02906	1.01317			9146.76	-0.01048	-0.000703958	-0.000634917	-0.00217
9149.25	0.98127	1.01375	1.02676	1.00748			9149.25	-0.0103	-0.00146	-0.00095278	-0.00272
9151.76	0.9563	1.00778	1.02555	1.00146			9151.76	-0.00924	-0.00176	-0.000811969	-0.00201
9154.28	0.93619	1.00637	1.02395	0.99923			9154.28	-0.00671	-0.00116	-0.00137	-0.00188
9156.81	0.92379	1.00339	1.01989	0.99384			9156.81	-0.00228	-0.000980861	-0.00203	-0.00158
9159.35	0.92598	1.00289	1.01491	0.99311			9159.35	0.00203	-0.000583419	-0.00163	-0.000793342
9161.91	0.93552	1.00192	1.01291	0.99172			9161.91	0.00572	-0.000504912	-0.00172	-0.000562071
9164.48	0.9567	1.00182	1.00742	0.99217			9164.48	0.00791	-0.000123176	-0.00259	-0.000546338
9167.06	0.97767	1.00281	1.00089	0.99086			9167.06	0.00734	0.000502995	-0.00294	-0.000455614
9169.65	0.99608	1.00595	0.99354	0.99178			9169.65	0.0055	-0.000152712	-0.00276	-0.0003483
9172.26	1.00772	1.00355	0.9879	0.99103			9172.26	0.00285	-0.000436346	-0.00173	-0.000641271
9174.87	1.01241	1.00523	0.98587	0.99043			9174.87	0.000352958	0.000514903	-0.000626333	0.000111128
9177.5	1.01103	1.00782	0.986	0.99362			9177.5	-0.000390229	-0.000164531	0.000240214	0.000157848
9180.15	1.01183	1.00593	0.98853	0.99329			9180.15	-0.000597377	-5.78048e-05	0.000805124	-2.99834e-05
9182.8	1.00936	1.00909	0.99167	0.9955			9182.8	-0.00108	0.000250337	0.00123	0.00042019
9185.47	1.00757	1.00885	0.99651	0.99758			9185.47	-0.000301963	-0.000313498	0.00154	0.000334859
9188.15	1.00927	1.00902	1.00134	0.99937			9188.15	-0.000847413	-0.000642179	0.00032745	4.14617e-05
9190.85	1.00455	1.00701	0.99972	0.99989			9190.85	-0.00135	-0.00057862	-0.000238816	0.00018059
9193.56	1.00355	1.00751	1.00151	1.00245			9193.56	-0.000404891	-0.000651131	-0.000482641	0.000232433
9196.28	1.00392	1.00511	0.99857	1.00327			9196.28	0.00105	-0.000343099	-0.00107	0.000569207
9199.01	1.01088	1.00728	0.99716	1.00769			9199.01	0.00373	-0.00069859	-0.000532299	0.0002907
9201.76	1.02598	1.00293	0.99715	1.00702			9201.76	0.00512	-0.00109	-0.000620337	-0.000231568
9204.52	1.04072	1.00294	0.99525	1.00858			9204.52	0.00378	-0.000599282	-0.00102	0.000305709
9207.29	1.04851	1.00128	0.99305	1.01089			9207.29	0.00165	-0.000781078	-0.000198131	0.000212882
9210.08	1.05155	1.00027	0.99569	1.01197			9210.08	-0.000308774	-0.00111	-0.000170357	8.15195e-05
9212.88	1.04845	0.99677	0.99365	1.01357			9212.88	-0.0016	-0.000940395	6.50705e-05	-2.18739e-05
9215.7	1.04423	0.9967	0.99762	1.01408			9215.7	-0.00232	-0.00058147	0.000931085	-0.000689541
9218.52	1.03704	0.9952	1.00049	1.01193			9218.52	-0.0036	-0.000829453	0.0012	-0.00050117
9221.37	1.02552	0.99372	1.00605	1.0135			9221.37	-0.00457	-0.000327311	0.00112	-0.000633009
9224.22	1.01272	0.99507	1.00847	1.01061			9224.22	-0.0051	0.000164472	0.000463839	-0.00143
9227.09	0.99806	0.99641	1.01033	1.00764			9227.09	-0.00515	0.000121942	-0.000359357	-0.000845979
9229.98	0.98484	0.99753	1.00805	1.00806			9229.98	-0.00411	-0.000373729	-0.00108	-0.000616742
9232.88	0.97606	0.99601	1.00575	1.00642			9232.88	-0.0026	-0.000239481	-0.000805182	-0.00112
9235.79	0.97154	0.99792	1.00504	1.00388			9235.79	-0.00166	-0.000154102	-0.000723349	-0.000911441
9238.72	0.9682	0.9969	1.00322	1.00347			9238.72	-8.8581e-05	0.000237705	-0.000948964	-0.000838969
9241.66	0.97285	1.00111	1.00118	1.00136			9241.66	0.000816353	0.00026443	-0.000645951	-0.00089884
9244.61	0.97486	1.00028	1.00114	1.00058			9244.61	0.000275218	-0.00010066	7.51984e-05	-0.000995164
9247.58	0.97635	1.00234	1.00337	0.99789			9247.58	0.00017407	0.000395179	0.000269696	-0.00122
9250.57	0.97778	1.00447	1.0045	0.99578			9250.57	0.000318135	-0.000279561	0.000147343	-0.00105
9253.57	0.98016	1.00252	1.00602	0.99405			9253.57	0.000294844	-0.000583423	-0.000191268	-0.000917541
9256.58	0.98148	1.00282	1.00514	0.99275			9256.58	0.000587439	0.000187143	-0.000576527	-0.000923488
9259.61	0.98565	1.00552	1.00434	0.99097			9259.61	0.00104	0.000335758	-0.000198032	-0.000338233
9262.66	0.98975	1.00674	1.00576	0.99322			9262.66	0.00107	-0.00032249	-0.000325198	-0.000475284
9265.72	0.99413	1.00545	1.0042	0.99062			9265.72	0.00111	-0.000537408	-0.000576671	-0.000705418
9268.79	0.99858	1.00536	1.00408	0.99146			9268.79	0.00066902	-0.000186925	-0.0011	-0.000221181
9271.88	1.00027	1.00622	0.99929	0.99184			9271.88	0.000521551	-0.000234492	-0.00146	-0.000489092
9274.99	1.00385	1.00584	0.99693	0.99104			9274.99	0.000874791	-0.000602197	-0.000623137	-0.000149496
9278.11	1.00778	1.00442	0.99732	0.99354			9278.11	0.00046501	-0.000819926	-0.00063323	-0.00029837
9281.25	1.00884	1.00267	0.99489	0.99182			9281.25	0.000368203	-0.000498388	-0.000491532	-0.000480125
9284.4	1.01219	1.00325	0.99617	0.99319			9284.4	0.000449047	-0.000301424	-0.000262164	-3.95196e-05
9287.57	1.0138	1.00275	0.9952	0.99426			9287.57	-4.22324e-05	-0.000705094	-0.000210198	-0.000262406
9290.75	1.01406	1.00077	0.99683	0.99424			9290.75	1.94952e-05	-0.000727744	8.05353e-06	-0.000374359
9293.96	1.01608	1.00011	0.99726	0.9946			9293.96	3.67608e-05	-0.000270714	-0.000239611	-0.000261574
9297.17	1.01648	1.00106	0.99731	0.99531			9297.17	-0.000633813	-0.000302354	-0.00034836	-0.000111863
9300.41	1.0142	1.0002	0.99706	0.99666			9300.41	-0.00138	-0.000493023	-0.000624468	-0.000242599
9303.65	1.00979	0.99992	0.99533	0.99654			9303.65	-0.00172	-0.000385771	-0.000276285	-0.000197982
9306.92	1.00526	0.99975	0.99734	0.99819			9306.92	-0.00189	-0.000421372	-0.000504235	-0.000327426
9310.2	0.99967	0.99923	0.99413	0.99724			9310.2	-0.00175	-0.000657904	-0.000880407	-0.000552732
9313.5	0.99605	0.99751	0.99367	0.99742			9313.5	-0.00166	-0.000526526	-0.000527335	-0.000420729
9316.82	0.99099	0.99786	0.99279	0.99735			9316.82	-0.00109	-9.73838e-05	-0.000526898	-0.000158195
9320.15	0.99116	0.99898	0.99233	0.99929			9320.15	-0.000281417	-0.00041644	-0.000349673	-0.0001001
9323.5	0.99148	0.99721	0.99263	0.99962			9323.5	-0.000611884	-0.000732319	-0.000649125	-0.000663465
9326.87	0.98944	0.99621	0.99018	0.99779			9326.87	-0.000639847	-0.000354682	-0.000120593	-0.00039999
9330.25	0.98957	0.99698	0.99405	0.9999			9330.25	-0.000694645	-0.000178835	8.32781e-05	-0.000230257
9333.65	0.98716	0.99718	0.99299	0.99924			9333.65	-0.00128	-0.000277345	-0.000480035	-0.000737455
9337.07	0.98328	0.99728	0.99305	0.99791			9337.07	-0.00166	-0.000562125	-0.000563315	-0.000536333
9340.51	0.97829	0.99553	0.99143	0.99862			9340.51	-0.000806335	-0.000801219	-0.000352926	-0.000515914
9343.96	0.98023	0.99398	0.99293	0.99744			9343.96	0.000313561	-0.000494545	-0.000178416	-0.000313716
9347.44	0.983	0.99434	0.99253	0.99956			9347.44	4.76559e-05	-4.86239e-05	-0.000370053	-0.000301301
9350.93	0.98312	0.99589	0.99272	0.99847			9350.93	-0.000218482	-0.000145269	-0.000362116	-0.000640654
9354.44	0.98405	0.99559	0.99238	0.99823			9354.44	6.88675e-05	-0.000537384	-0.000498715	-0.000503778
9357.96	0.98622	0.9944	0.99161	0.99812			9357.96	0.000348356	-0.000604482	-6.45375e-05	-0.000570643
9361.51	0.98915	0.99362	0.99435	0.99741			9361.51	0.000295275	-0.00048818	0.000202839	-0.000552736
9365.07	0.99098	0.99324	0.99551	0.99742			9365.07	0.000363288	-0.00010815	0.000125588	-0.000400359
9368.66	0.99444	0.99518	0.99773	0.99781			9368.66	0.000406954	-0.000237842	0.000171785	-0.000481042
9372.26	0.99662	0.99388	0.99925	0.99726			9372.26	0.000204001	-0.000614097	0.000245622	-0.000454486
9375.88	0.99866	0.9931	1.00203	0.99785			9375.88	4.73996e-05	-0.000310414	-9.87822e-05	-0.000552612
9379.52	0.99974	0.994	1.00109	0.9966			9379.52	-0.000144038	-0.000168125	-0.000486287	-0.000516919
9383.18	1.00041	0.99427	1.00107	0.99746			9383.18	6.03656e-05	-0.000493075	6.06276e-05	-0.000482936
9386.85	1.00301	0.9928	1.00414	0.99646			9386.85	0.000158328	-0.000224123	-0.000107219	-0.000414063
9390.55	1.00444	0.99505	1.00291	0.99784			9390.55	0.000128885	6.09564e-05	-0.000500139	-0.000404332
9394.27	1.00686	0.9957	1.00309	0.99693			9394.27	-0.000290905	-0.000196336	-0.000299986	-0.000475823
9398	1.00519	0.99605	1.00335	0.99778			9398	-0.000572627	-0.000381389	-0.000706626	-0.000306242
9401.76	1.00551	0.99532	1.0005	0.99815			9401.76	-0.000765431	-0.000201889	-0.000593333	-0.00049301
9405.54	1.0024	0.99703	1.00162	0.99762			9405.54	-0.000944241	8.90778e-06	-0.00034863	-0.000547236
9409.34	1.00137	0.9979	1.00062	0.99759			9409.34	-0.000924269	-0.000221496	-0.000702704	-0.00030047
9413.15	0.9984	0.99788	0.99906	0.99894			9413.15	-0.00116	-0.00038397	-0.000401757	-0.000409357
9416.99	0.99557	0.99752	1.00037	0.9981			9416.99	-0.00082106	-7.36175e-05	-0.000314973	-0.000414889
9420.85	0.99518	0.99988	0.99948	0.99942			9420.85	-0.000242172	0.000197052	-0.00057076	-0.00061125
9424.73	0.99683	1.00163	0.99883	0.99707			9424.73	-0.000245211	-0.000270484	-0.00060257	-0.000567104
9428.63	0.99644	1.00038	0.9977	0.99874			9428.63	-0.000210875	-0.000340511	-0.000638409	-0.000198657
9432.55	0.99839	1.00159	0.99677	0.99928			9432.55	-0.000325082	-0.000288445	-0.00046073	-0.000527686
9436.5	0.99712	1.00076	0.99704	0.99839			9436.5	-0.000572821	-0.000255724	-0.000239939	-0.000364931
9440.46	0.99712	1.00224	0.99787	1.00023			9440.46	-0.000547133	-0.000255225	-0.000331792	-0.000405253
9444.45	0.99607	1.00141	0.99743	0.99904			9444.45	-0.000526084	-0.000568262	-0.000515253	-0.000485659
9448.46	0.99625	1.00039	0.9968	1.00025			9448.46	-0.0004516	-0.000333491	-0.000318369	-0.00022284
9452.49	0.99581	1.00145	0.99796	1.00118			9452.49	-0.000586947	-0.000196867	-0.000350637	-0.000380162
9456.54	0.99491	1.00155	0.99709	1.00115			9456.54	-0.000505805	-0.000370955	-0.000292205	-0.000631837
9460.62	0.99514	1.0012	0.99873	1.00005			9460.62	-0.000244126	-0.000523397	-7.94421e-05	-0.000614763
9464.72	0.99639	1.00005	0.99962	1.00016			9464.72	-0.00035734	-0.000440449	-0.000128205	-0.000387774
9468.84	0.99572	1.00038	1.0009	1.00094			9468.84	-0.00038473	-0.000318312	-0.00032255	-0.000328449
9472.98	0.99677	1.00024	1.0002	1.00156			9472.98	-0.00019531	-0.00033891	-0.000191656	-0.000306598
9477.15	0.99768	1.00041	1.00258	1.00254			9477.15	-9.31669e-05	-0.000327653	-0.000168675	-0.000441368
9481.34	0.99961	1.00037	1.00211	1.00205			9481.34	5.87917e-05	-0.000195135	-0.000259574	-0.000635372
9485.56	1.00184	1.00166	1.00375	1.00142			9485.56	2.38056e-05	-0.000171997	-0.000466794	-0.00048929
9489.8	1.00352	1.00183	1.00155	1.00217			9489.8	-0.000133235	-0.00015775	-0.000585014	-0.000482246
9494.06	1.00445	1.00325	1.0022	1.00161			9494.06	2.79152e-05	-0.000376719	-0.000388622	-0.000383979
9498.34	1.00754	1.00156	1.00168	1.00323			9498.34	8.23964e-05	-0.000458341	-0.000375277	-0.000452718
9502.66	1.00898	1.00229	1.00247	1.0021			9502.66	-9.27156e-05	-0.000211475	-0.000250086	-0.000589455
9506.99	1.0106	1.00273	1.00305	1.00254			9506.99	-0.000257528	-0.000227511	-0.000167357	-0.000367114
9511.35	1.01065	1.00333	1.00458	1.00336			9511.35	-0.000358756	-0.000391514	-0.000134944	-0.00052041
9515.74	1.01142	1.00235	1.00547	1.00249			9515.74	-0.000541415	-0.000471341	-0.000480259	-0.000547303
9520.15	1.00988	1.00225	1.00399	1.00308			9520.15	-0.000776163	-2.57543e-05	-0.000519163	-0.000432678
9524.59	1.00858	1.00521	1.00456	1.00323			9524.59	-0.000642251	6.8199e-06	-0.000476316	-0.000326484
9529.05	1.00824	1.00543	1.00347	1.00479			9529.05	-0.000327272	-0.000305093	-0.000399643	-0.000424201
9533.54	1.00977	1.00562	1.00474	1.0041			9533.54	-0.000322143	-8.43539e-05	-0.000215616	-0.000453218
9538.05	1.00951	1.00783	1.00533	1.00541			9538.05	-0.000549924	-0.000179834	-0.000355472	-0.00033885
9542.59	1.00901	1.00718	1.00536	1.00578			9542.59	-0.00026398	-0.000265146	-0.000298946	-0.000621355
9547.16	1.01136	1.00863	1.00648	1.00455			9547.16	-0.000250234	-5.50407e-05	-0.000113465	-0.000417966
9551.76	1.01102	1.00992	1.00824	1.00678			9551.76	-0.00046532	-0.000355797	-0.000315072	-0.000273127
9556.38	1.01142	1.00862	1.00754	1.00691			9556.38	-0.000234749	-0.000625297	-0.000452288	-0.000415885
9561.03	1.01324	1.00741	1.00805	1.00785			9561.03	-0.00035433	-0.000176697	-0.000167365	-0.000406704
9565.7	1.01257	1.01028	1.01003	1.00809			9565.7	-0.0004883	-0.000165781	-0.00036561	-0.000611822
9570.41	1.01316	1.0092	1.00871	1.00713			9570.41	-0.000521936	-0.000319937	-0.000520464	-0.0005356
9575.14	1.01219	1.01063	1.00925	1.0081			9575.14	-0.000687534	-5.41371e-05	-0.000324924	-0.00033297

## Sheet: Fig 3B
X1	Y1	Y2	Y3	Y4
0	0.01052	0.00206	0.08883	0.17889
0.03068	0.02117	0.00487	0.08889	0.17464
0.06136	0.03709	0.00848	0.08921	0.16218
0.09204	0.05157	0.01108	0.09021	0.14246
0.12272	0.06303	0.01222	0.09238	0.11729
0.1534	0.07057	0.01175	0.09609	0.09013
0.18408	0.07359	0.01003	0.10133	0.06865
0.21476	0.07185	0.00847	0.10766	0.06674
0.24544	0.06552	0.00984	0.11432	0.08772
0.27612	0.05534	0.0145	0.12036	0.11873
0.3068	0.04322	0.02038	0.1248	0.15059
0.33748	0.03407	0.02595	0.12677	0.17875
0.36816	0.03662	0.03019	0.1256	0.20053
0.39884	0.05149	0.0323	0.12095	0.21411
0.42951	0.07138	0.03178	0.11289	0.21833
0.46019	0.09168	0.02846	0.10222	0.21269
0.49087	0.10985	0.02287	0.09098	0.19752
0.52155	0.12412	0.01743	0.08313	0.17442
0.55223	0.13314	0.01863	0.08429	0.14738
0.58291	0.136	0.02884	0.09786	0.12536
0.61359	0.13229	0.04307	0.12196	0.12393
0.64427	0.1225	0.05816	0.15253	0.15252
0.67495	0.10867	0.07229	0.18614	0.20304
0.70563	0.09613	0.0841	0.22025	0.26428
0.73631	0.09499	0.09247	0.25285	0.32904
0.76699	0.1143	0.09661	0.28232	0.39265
0.79767	0.15222	0.09607	0.30732	0.45163
0.82835	0.20177	0.09094	0.3268	0.50325
0.85903	0.25754	0.08201	0.34013	0.54538
0.88971	0.31574	0.07116	0.34713	0.57657
0.92039	0.37337	0.062	0.34823	0.59622
0.95107	0.42784	0.05985	0.34465	0.60477
0.98175	0.47683	0.06782	0.33857	0.60399
1.01243	0.51835	0.08317	0.33327	0.5973
1.04311	0.55084	0.10104	0.33292	0.59002
1.07379	0.57324	0.11764	0.34186	0.58923
1.10447	0.58517	0.13039	0.36327	0.60272
1.13515	0.58714	0.13743	0.39794	0.63685
1.16583	0.58081	0.13753	0.44433	0.69429
1.19651	0.56923	0.12998	0.49938	0.77339
1.22718	0.5571	0.11483	0.55953	0.86948
1.25786	0.55071	0.09338	0.62132	0.97654
1.28854	0.5571	0.07037	0.68157	1.08849
1.31922	0.58225	0.06068	0.7375	1.19969
1.3499	0.62892	0.08255	0.78668	1.3051
1.38058	0.69591	0.12664	0.8271	1.40037
1.41126	0.77909	0.18023	0.85714	1.48181
1.44194	0.873	0.23749	0.87559	1.54643
1.47262	0.97211	0.29481	0.88165	1.59193
1.5033	1.07132	0.34918	0.87496	1.61675
1.53398	1.16612	0.39782	0.85557	1.62005
1.56466	1.25264	0.43828	0.82394	1.60173
1.59534	1.32762	0.46882	0.78091	1.56239
1.62602	1.38839	0.48897	0.72769	1.50329
1.6567	1.43288	0.50059	0.66576	1.4263
1.68738	1.45963	0.50928	0.5969	1.33383
1.71806	1.46776	0.52582	0.52304	1.22875
1.74874	1.457	0.56564	0.44629	1.11425
1.77942	1.4276	0.64409	0.36881	0.99378
1.8101	1.38037	0.76958	0.29284	0.87094
1.84078	1.31658	0.94164	0.22065	0.7494
1.87146	1.23791	1.15425	0.15474	0.63281
1.90214	1.14641	1.39921	0.09857	0.52484
1.93282	1.04437	1.66762	0.05981	0.42923
1.9635	0.9343	1.95025	0.05342	0.34989
1.99418	0.81879	2.23756	0.07048	0.29084
2.02485	0.70046	2.51982	0.08798	0.25519
2.05553	0.58187	2.78736	0.09806	0.24283
2.08621	0.46547	3.03082	0.09883	0.2493
2.11689	0.3535	3.24148	0.09012	0.2684
2.14757	0.24804	3.41166	0.07262	0.29553
2.17825	0.15117	3.53499	0.04835	0.32837
2.20893	0.06664	3.60679	0.02713	0.36602
2.23961	0.03668	3.62422	0.04463	0.40792
2.27029	0.09304	3.58647	0.08668	0.45325
2.30097	0.14803	3.4948	0.13575	0.5007
2.33165	0.19333	3.35249	0.18829	0.54856
2.36233	0.22844	3.1647	0.24256	0.59485
2.39301	0.25377	2.93822	0.29721	0.63753
2.42369	0.27004	2.68115	0.35111	0.67468
2.45437	0.27818	2.40252	0.40325	0.70462
2.48505	0.27924	2.11188	0.45278	0.72605
2.51573	0.27432	1.81884	0.49895	0.73809
2.54641	0.26451	1.53271	0.54117	0.74032
2.57709	0.25087	1.26207	0.57893	0.73282
2.60777	0.23435	1.01461	0.6118	0.71614
2.63845	0.21581	0.7969	0.63945	0.69129
2.66913	0.196	0.6145	0.66159	0.65968
2.69981	0.17553	0.4719	0.67799	0.62304
2.73049	0.15488	0.37194	0.68848	0.58332
2.76117	0.13445	0.31333	0.69292	0.54256
2.79185	0.11458	0.28766	0.69125	0.50272
2.82252	0.09554	0.28173	0.68348	0.46543
2.8532	0.07763	0.28443	0.66967	0.43181
2.88388	0.06119	0.28989	0.65002	0.4022
2.91456	0.04676	0.29605	0.62482	0.37618
2.94524	0.03534	0.30257	0.5945	0.35256
2.97592	0.02867	0.30958	0.5596	0.32975
3.0066	0.02836	0.31742	0.52082	0.30601
3.03728	0.03327	0.32687	0.47898	0.27983
3.06796	0.04082	0.3394	0.43506	0.2501
3.09864	0.04948	0.35701	0.39018	0.21619
3.12932	0.05876	0.38166	0.34561	0.17803
3.16	0.06866	0.41429	0.30278	0.13602
3.19068	0.07931	0.45422	0.26332	0.09112
3.22136	0.09085	0.4992	0.22899	0.04549
3.25204	0.10332	0.54589	0.2016	0.02042
3.28272	0.11662	0.59051	0.18255	0.05901
3.3134	0.13056	0.62944	0.1722	0.10425
3.34408	0.14481	0.65961	0.16936	0.14725
3.37476	0.15902	0.67877	0.17165	0.18615
3.40544	0.17276	0.6857	0.17637	0.21974
3.43612	0.18563	0.68026	0.18128	0.2471
3.4668	0.19723	0.66336	0.18485	0.26761
3.49748	0.20722	0.63688	0.18618	0.28093
3.52816	0.21531	0.60352	0.18485	0.28698
3.55884	0.22128	0.56651	0.18083	0.28599
3.58952	0.22501	0.52937	0.17429	0.27841
3.62019	0.22643	0.49561	0.16562	0.26497
3.65087	0.22559	0.46853	0.15527	0.24656
3.68155	0.22258	0.45109	0.14379	0.22425
3.71223	0.21757	0.44594	0.13171	0.1992
3.74291	0.2108	0.45539	0.1196	0.17267
3.77359	0.20254	0.48118	0.10793	0.14592
3.80427	0.19307	0.52398	0.09716	0.12022
3.83495	0.1827	0.58309	0.08767	0.09679
3.86563	0.17175	0.65631	0.07973	0.07674
3.89631	0.1605	0.74027	0.07355	0.06095
3.92699	0.14919	0.83074	0.06926	0.04974
3.95767	0.13805	0.92305	0.06686	0.04241
3.98835	0.12727	1.01244	0.06629	0.03725
4.01903	0.11697	1.09431	0.06739	0.03231
4.04971	0.10728	1.16459	0.06992	0.02626
4.08039	0.09828	1.21994	0.0736	0.01868
4.11107	0.09005	1.25798	0.07812	0.01098
4.14175	0.08267	1.27745	0.08316	0.01155
4.17243	0.07622	1.27833	0.08839	0.02244
4.20311	0.07077	1.26181	0.09353	0.03604
4.23379	0.06639	1.2303	0.09832	0.05014
4.26447	0.0631	1.18723	0.10253	0.06378
4.29515	0.06083	1.1368	0.10599	0.07623
4.32583	0.05946	1.08362	0.10857	0.08689
4.35651	0.05878	1.0322	0.11021	0.09529
4.38719	0.05855	0.98635	0.11089	0.10111
4.41786	0.05851	0.94865	0.11064	0.10417
4.44854	0.05845	0.92005	0.10956	0.10446
4.47922	0.05818	0.9	0.10775	0.10216
4.5099	0.05757	0.88682	0.10538	0.09767
4.54058	0.05655	0.87847	0.10263	0.09164
4.57126	0.05507	0.87312	0.09968	0.08503
4.60194	0.05315	0.86966	0.09674	0.07922
4.63262	0.0508	0.86769	0.094	0.07586
4.6633	0.04808	0.86741	0.09161	0.07654
4.69398	0.04504	0.8692	0.08973	0.08199
4.72466	0.04172	0.8732	0.08844	0.09178
4.75534	0.03815	0.87902	0.08779	0.10473
4.78602	0.03437	0.88555	0.08779	0.11963
4.8167	0.03039	0.89109	0.0884	0.13545
4.84738	0.0262	0.89359	0.08956	0.15144
4.87806	0.02181	0.89096	0.09117	0.16701
4.90874	0.01722	0.88145	0.09316	0.18173
4.93942	0.01246	0.86385	0.09543	0.19527
4.9701	0.00761	0.83766	0.09788	0.20734
5.00078	0.00316	0.80317	0.10045	0.21772
5.03146	0.00385	0.76138	0.10306	0.22622
5.06214	0.00853	0.71398	0.10565	0.23271
5.09282	0.01342	0.66311	0.10816	0.23711
5.1235	0.01814	0.61122	0.11054	0.23937
5.15418	0.02251	0.56072	0.11273	0.23957
5.18486	0.02641	0.51372	0.11466	0.23783
5.21553	0.02973	0.47169	0.11628	0.23442
5.24621	0.03237	0.43521	0.1175	0.22972
5.27689	0.03426	0.4039	0.11826	0.22422
5.30757	0.03535	0.37659	0.11847	0.21853
5.33825	0.03562	0.3517	0.11805	0.21333
5.36893	0.03507	0.32766	0.11694	0.20932
5.39961	0.03375	0.30334	0.11506	0.20709
5.43029	0.03171	0.27818	0.11238	0.20703
5.46097	0.02903	0.25225	0.10886	0.20921
5.49165	0.02584	0.22616	0.1045	0.21338
5.52233	0.02225	0.20091	0.09932	0.21903
5.55301	0.01839	0.17762	0.09337	0.22543
5.58369	0.0144	0.15725	0.08674	0.23181
5.61437	0.01044	0.14034	0.07956	0.2374
5.64505	0.00663	0.12671	0.07199	0.24154
5.67573	0.00321	0.11547	0.06425	0.24366
5.70641	0.00161	0.10539	0.05661	0.24337
5.73709	0.00369	0.0953	0.04944	0.2404
5.76777	0.00598	0.08449	0.04321	0.23465
5.79845	0.00788	0.07302	0.03846	0.22612
5.82913	0.00932	0.06193	0.03573	0.21497
5.85981	0.01033	0.05347	0.03527	0.20145
5.89049	0.01096	0.05075	0.03682	0.1859
5.92117	0.01131	0.05528	0.03975	0.16876
5.95185	0.01146	0.06514	0.04337	0.15052
5.98253	0.01155	0.07716	0.04712	0.13169
6.0132	0.01168	0.089	0.05065	0.11285
6.04388	0.01195	0.09923	0.0537	0.09458
6.07456	0.0124	0.10705	0.05614	0.0775
6.10524	0.01303	0.1121	0.05789	0.06227
6.13592	0.01381	0.11435	0.05893	0.04964
6.1666	0.01468	0.11401	0.05927	0.0404
6.19728	0.01557	0.11152	0.05896	0.03507
6.22796	0.01643	0.10749	0.05807	0.0333
6.25864	0.01723	0.10266	0.05668	0.0337
6.28932	0.01793	0.09794	0.0549	0.03473
6.32	0.01853	0.0944	0.05285	0.03533
6.35068	0.01902	0.09315	0.05064	0.03499
6.38136	0.0194	0.09522	0.04841	0.03353
6.41204	0.01969	0.10129	0.04627	0.03098
6.44272	0.0199	0.11143	0.04434	0.02749
6.4734	0.02005	0.12518	0.04271	0.0233
6.50408	0.02017	0.14174	0.04144	0.01864
6.53476	0.02029	0.16014	0.04052	0.01382
6.56544	0.02045	0.17931	0.03995	0.00915
6.59612	0.0207	0.19816	0.03966	0.00518
6.6268	0.02106	0.21557	0.03955	0.00369
6.65748	0.02158	0.23046	0.03954	0.00568
6.68816	0.02228	0.24178	0.03951	0.0083
6.71884	0.02317	0.2486	0.03938	0.01053
6.74952	0.02424	0.25013	0.03908	0.01219
6.7802	0.02545	0.24578	0.03854	0.01328
6.81087	0.02674	0.2352	0.03773	0.01387
6.84155	0.02808	0.21828	0.03661	0.0141
6.87223	0.02938	0.19524	0.03519	0.0141
6.90291	0.0306	0.16658	0.03344	0.014
6.93359	0.03167	0.13324	0.03138	0.01388
6.96427	0.03255	0.09687	0.02902	0.01379
6.99495	0.0332	0.06155	0.02637	0.01368
7.02563	0.03358	0.04295	0.02346	0.01347
7.05631	0.03369	0.06369	0.02031	0.01305
7.08699	0.03353	0.1024	0.01696	0.01232
7.11767	0.03308	0.14406	0.01347	0.01118
7.14835	0.03239	0.18462	0.00991	0.0096
7.17903	0.03146	0.22229	0.00647	0.00755
7.20971	0.03034	0.25596	0.00386	0.00505
7.24039	0.02906	0.28488	0.00425	0.00219
7.27107	0.02767	0.30853	0.00709	0.00122
7.30175	0.02623	0.32666	0.01041	0.00455
7.33243	0.02477	0.33921	0.01367	0.00806
7.36311	0.02335	0.3463	0.01669	0.01155
7.39379	0.022	0.34819	0.01936	0.01488
7.42447	0.02077	0.34528	0.02162	0.01793
7.45515	0.01968	0.33806	0.02338	0.0206
7.48583	0.01874	0.32707	0.02462	0.02277
7.51651	0.01795	0.31293	0.02532	0.02438
7.54719	0.01731	0.29628	0.0255	0.02539
7.57787	0.01677	0.27783	0.02521	0.02578
7.60854	0.01632	0.25835	0.02456	0.02555
7.63922	0.01592	0.23866	0.02373	0.02478
7.6699	0.01554	0.21964	0.02298	0.02355
7.70058	0.01513	0.20225	0.02262	0.02201
7.73126	0.01467	0.18736	0.02296	0.02035
7.76194	0.01414	0.17572	0.02421	0.01883
7.79262	0.01351	0.16768	0.02639	0.01775
7.8233	0.01277	0.16312	0.02934	0.01737
7.85398	0.01191	0.16137	0.0328	0.01785
7.88466	0.01092	0.16144	0.0365	0.0191
7.91534	0.0098	0.1622	0.04018	0.02091
7.94602	0.00854	0.16268	0.04362	0.02303
7.9767	0.00716	0.16214	0.04663	0.02523
8.00738	0.00569	0.16014	0.04905	0.02735
8.03806	0.0042	0.15655	0.05075	0.02929
8.06874	0.00288	0.15149	0.05163	0.03098
8.09942	0.00237	0.14534	0.05162	0.03239
8.1301	0.00324	0.13863	0.05069	0.03354
8.16078	0.00482	0.13204	0.04882	0.03444
8.19146	0.00662	0.12625	0.04604	0.03513
8.22214	0.00845	0.12182	0.04241	0.03564
8.25282	0.01023	0.11909	0.038	0.036
8.2835	0.01188	0.11808	0.03293	0.03624
8.31418	0.01335	0.1185	0.02733	0.03638
8.34486	0.0146	0.11985	0.02142	0.03641
8.37554	0.01559	0.1216	0.0155	0.03632
8.40621	0.01627	0.12326	0.01028	0.03609
8.43689	0.01664	0.12449	0.00785	0.0357
8.46757	0.01666	0.12509	0.01032	0.03512
8.49825	0.01633	0.12504	0.01518	0.03437
8.52893	0.01567	0.12442	0.02043	0.03343
8.55961	0.01471	0.12339	0.02544	0.03236
8.59029	0.01349	0.12219	0.02993	0.03121
8.62097	0.0121	0.12105	0.03378	0.03007
8.65165	0.01067	0.12018	0.03689	0.02904
8.68233	0.00936	0.11972	0.03923	0.02827
8.71301	0.00846	0.11976	0.04078	0.02787
8.74369	0.0082	0.1203	0.04156	0.02794
8.77437	0.00871	0.12127	0.04162	0.02852
8.80505	0.00981	0.12256	0.04102	0.0296
8.83573	0.01123	0.124	0.03985	0.03111
8.86641	0.01273	0.12542	0.0382	0.03291
8.89709	0.01411	0.12664	0.0362	0.03489
8.92777	0.01525	0.12748	0.03397	0.03693
8.95845	0.01605	0.12777	0.03161	0.0389
8.98913	0.01645	0.12734	0.02923	0.04073
9.01981	0.01639	0.12604	0.02693	0.04234
9.05049	0.01586	0.12374	0.02475	0.04368
9.08117	0.01483	0.12034	0.02271	0.04471
9.11185	0.01332	0.11577	0.02081	0.04541
9.14253	0.01135	0.10998	0.019	0.04578
9.17321	0.00899	0.103	0.01722	0.04582
9.20388	0.00631	0.0949	0.01541	0.04553
9.23456	0.00359	0.08585	0.01353	0.04495
9.26524	0.00235	0.0761	0.01158	0.0441
9.29592	0.00468	0.06609	0.00965	0.04301
9.3266	0.00799	0.05648	0.00797	0.04171
9.35728	0.01143	0.04825	0.007	0.04024
9.38796	0.01479	0.0428	0.00728	0.03863
9.41864	0.01795	0.04142	0.00884	0.03692
9.44932	0.02082	0.04425	0.01118	0.03515
9.48	0.0233	0.05001	0.01385	0.03335
9.51068	0.02534	0.05709	0.0166	0.03156
9.54136	0.02687	0.06423	0.01924	0.02982
9.57204	0.02785	0.07063	0.02164	0.02815
9.60272	0.02825	0.07582	0.02371	0.02661
9.6334	0.02808	0.07953	0.02538	0.02521
9.66408	0.02734	0.08172	0.02658	0.024
9.69476	0.02607	0.0825	0.02727	0.02301
9.72544	0.02433	0.08215	0.02743	0.02226
9.75612	0.02221	0.08112	0.02706	0.02176
9.7868	0.01983	0.07998	0.02617	0.02149
9.81748	0.01735	0.07939	0.02479	0.02143
9.84816	0.01501	0.07994	0.02296	0.02154
9.87884	0.0131	0.08199	0.02075	0.02176
9.90952	0.01201	0.0856	0.01825	0.02202
9.9402	0.01196	0.0905	0.01557	0.02228
9.97088	0.01288	0.09622	0.01286	0.02245

## Sheet: Fig 3C
X1	Y1	Z1
-8	0.5	0.00627
-7.95	0.5	0.00646
-7.9	0.5	0.00685
-7.85	0.5	0.00715
-7.8	0.5	0.00743
-7.75	0.5	0.00748
-7.7	0.5	0.0075
-7.65	0.5	0.00792
-7.6	0.5	0.00808
-7.55	0.5	0.0088
-7.5	0.5	0.00923
-7.45	0.5	0.00998
-7.4	0.5	0.01067
-7.35	0.5	0.01082
-7.3	0.5	0.01122
-7.25	0.5	0.0113
-7.2	0.5	0.01117
-7.15	0.5	0.01136
-7.1	0.5	0.01168
-7.05	0.5	0.01169
-7	0.5	0.01144
-6.95	0.5	0.01109
-6.9	0.5	0.01074
-6.85	0.5	0.01039
-6.8	0.5	0.00967
-6.75	0.5	0.00964
-6.7	0.5	0.00907
-6.65	0.5	0.00864
-6.6	0.5	0.00839
-6.55	0.5	0.0079
-6.5	0.5	0.0074
-6.45	0.5	0.00706
-6.4	0.5	0.00666
-6.35	0.5	0.00664
-6.3	0.5	0.00655
-6.25	0.5	0.00653
-6.2	0.5	0.00657
-6.15	0.5	0.00661
-6.1	0.5	0.00668
-6.05	0.5	0.00678
-6	0.5	0.00673
-5.95	0.5	0.00666
-5.9	0.5	0.0065
-5.85	0.5	0.0063
-5.8	0.5	0.00612
-5.75	0.5	0.00608
-5.7	0.5	0.00612
-5.65	0.5	0.00633
-5.6	0.5	0.00637
-5.55	0.5	0.00644
-5.5	0.5	0.00653
-5.45	0.5	0.00653
-5.4	0.5	0.00652
-5.35	0.5	0.00653
-5.3	0.5	0.00657
-5.25	0.5	0.00656
-5.2	0.5	0.00686
-5.15	0.5	0.00675
-5.1	0.5	0.00689
-5.05	0.5	0.00676
-5	0.5	0.00688
-4.95	0.5	0.00728
-4.9	0.5	0.00759
-4.85	0.5	0.0076
-4.8	0.5	0.00732
-4.75	0.5	0.00701
-4.7	0.5	0.00696
-4.65	0.5	0.00699
-4.6	0.5	0.007
-4.55	0.5	0.00702
-4.5	0.5	0.00704
-4.45	0.5	0.00706
-4.4	0.5	0.00708
-4.35	0.5	0.0071
-4.3	0.5	0.00711
-4.25	0.5	0.00713
-4.2	0.5	0.00715
-4.15	0.5	0.00717
-4.1	0.5	0.00718
-4.05	0.5	0.0072
-4	0.5	0.00722
-3.95	0.5	0.00723
-3.9	0.5	0.00725
-3.85	0.5	0.00727
-3.8	0.5	0.00728
-3.75	0.5	0.0073
-3.7	0.5	0.00731
-3.65	0.5	0.00733
-3.6	0.5	0.00734
-3.55	0.5	0.00736
-3.5	0.5	0.00738
-3.45	0.5	0.00739
-3.4	0.5	0.0074
-3.35	0.5	0.00742
-3.3	0.5	0.00743
-3.25	0.5	0.00745
-3.2	0.5	0.00746
-3.15	0.5	0.00748
-3.1	0.5	0.00749
-3.05	0.5	0.0075
-3	0.5	0.00752
-2.95	0.5	0.00753
-2.9	0.5	0.00754
-2.85	0.5	0.00756
-2.8	0.5	0.00757
-2.75	0.5	0.00758
-2.7	0.5	0.00759
-2.65	0.5	0.00761
-2.6	0.5	0.00762
-2.55	0.5	0.00763
-2.5	0.5	0.00764
-2.45	0.5	0.00765
-2.4	0.5	0.00766
-2.35	0.5	0.00767
-2.3	0.5	0.00769
-2.25	0.5	0.0077
-2.2	0.5	0.00771
-2.15	0.5	0.00772
-2.1	0.5	0.00773
-2.05	0.5	0.00774
-2	0.5	0.00775
-1.95	0.5	0.00776
-1.9	0.5	0.00777
-1.85	0.5	0.00777
-1.8	0.5	0.00778
-1.75	0.5	0.00779
-1.7	0.5	0.0078
-1.65	0.5	0.00781
-1.6	0.5	0.00782
-1.55	0.5	0.00782
-1.5	0.5	0.00783
-1.45	0.5	0.00784
-1.4	0.5	0.00785
-1.35	0.5	0.00785
-1.3	0.5	0.00786
-1.25	0.5	0.00787
-1.2	0.5	0.00787
-1.15	0.5	0.00788
-1.1	0.5	0.00788
-1.05	0.5	0.00789
-1	0.5	0.0079
-0.95	0.5	0.0079
-0.9	0.5	0.00791
-0.85	0.5	0.00791
-0.8	0.5	0.00792
-0.75	0.5	0.00792
-0.7	0.5	0.00792
-0.65	0.5	0.00793
-0.6	0.5	0.00793
-0.55	0.5	0.00794
-0.5	0.5	0.00794
-0.45	0.5	0.00794
-0.4	0.5	0.00794
-0.35	0.5	0.00795
-0.3	0.5	0.00795
-0.25	0.5	0.00795
-0.2	0.5	0.00795
-0.15	0.5	0.00796
-0.1	0.5	0.00796
-0.05	0.5	0.00796
0	0.5	0.00796
0.05	0.5	0.00796
0.1	0.5	0.00796
0.15	0.5	0.00796
0.2	0.5	0.00796
0.25	0.5	0.00796
0.3	0.5	0.00796
0.35	0.5	0.00796
0.4	0.5	0.00796
0.45	0.5	0.00796
0.5	0.5	0.00796
0.55	0.5	0.00796
0.6	0.5	0.00796
0.65	0.5	0.00795
0.7	0.5	0.00795
0.75	0.5	0.00795
0.8	0.5	0.00795
0.85	0.5	0.00794
0.9	0.5	0.00794
0.95	0.5	0.00794
1	0.5	0.00793
1.05	0.5	0.00793
1.1	0.5	0.00793
1.15	0.5	0.00792
1.2	0.5	0.00792
1.25	0.5	0.00791
1.3	0.5	0.00791
1.35	0.5	0.0079
1.4	0.5	0.0079
1.45	0.5	0.00789
1.5	0.5	0.00789
1.55	0.5	0.00788
1.6	0.5	0.00788
1.65	0.5	0.00787
1.7	0.5	0.00786
1.75	0.5	0.00786
1.8	0.5	0.00785
1.85	0.5	0.00784
1.9	0.5	0.00784
1.95	0.5	0.00783
2	0.5	0.00782
2.05	0.5	0.00781
2.1	0.5	0.0078
2.15	0.5	0.0078
2.2	0.5	0.00779
2.25	0.5	0.00778
2.3	0.5	0.00777
2.35	0.5	0.00776
2.4	0.5	0.00775
2.45	0.5	0.00774
2.5	0.5	0.00773
2.55	0.5	0.00772
2.6	0.5	0.00771
2.65	0.5	0.0077
2.7	0.5	0.00769
2.75	0.5	0.00768
2.8	0.5	0.00767
2.85	0.5	0.00766
2.9	0.5	0.00765
2.95	0.5	0.00763
3	0.5	0.00762
3.05	0.5	0.00761
3.1	0.5	0.0076
3.15	0.5	0.00758
3.2	0.5	0.00757
3.25	0.5	0.00756
3.3	0.5	0.00755
3.35	0.5	0.00753
3.4	0.5	0.00752
3.45	0.5	0.00751
3.5	0.5	0.00749
3.55	0.5	0.00748
3.6	0.5	0.00746
3.65	0.5	0.00745
3.7	0.5	0.00743
3.75	0.5	0.00742
3.8	0.5	0.0074
3.85	0.5	0.00739
3.9	0.5	0.00737
3.95	0.5	0.00736
4	0.5	0.00734
4.05	0.5	0.00733
4.1	0.5	0.00731
4.15	0.5	0.00729
4.2	0.5	0.00728
4.25	0.5	0.00726
4.3	0.5	0.00724
4.35	0.5	0.00723
4.4	0.5	0.00721
4.45	0.5	0.00719
4.5	0.5	0.00717
4.55	0.5	0.00716
4.6	0.5	0.00714
4.65	0.5	0.00712
4.7	0.5	0.0071
4.75	0.5	0.00708
4.8	0.5	0.00706
4.85	0.5	0.00705
4.9	0.5	0.00703
4.95	0.5	0.00701
5	0.5	0.00699
5.05	0.5	0.00697
5.1	0.5	0.00695
5.15	0.5	0.00693
5.2	0.5	0.00691
5.25	0.5	0.00689
5.3	0.5	0.00687
5.35	0.5	0.00685
5.4	0.5	0.00683
5.45	0.5	0.00681
5.5	0.5	0.00679
5.55	0.5	0.00677
5.6	0.5	0.00675
5.65	0.5	0.00672
5.7	0.5	0.0067
5.75	0.5	0.00668
5.8	0.5	0.00666
5.85	0.5	0.00664
5.9	0.5	0.00662
5.95	0.5	0.0066
6	0.5	0.00657
6.05	0.5	0.00655
6.1	0.5	0.00653
6.15	0.5	0.00651
6.2	0.5	0.00648
6.25	0.5	0.00646
6.3	0.5	0.00644
6.35	0.5	0.00642
6.4	0.5	0.00639
6.45	0.5	0.00637
6.5	0.5	0.00635
6.55	0.5	0.00632
6.6	0.5	0.0063
6.65	0.5	0.00628
6.7	0.5	0.00625
6.75	0.5	0.00623
6.8	0.5	0.0062
6.85	0.5	0.00618
6.9	0.5	0.00616
6.95	0.5	0.00613
7	0.5	0.00611
7.05	0.5	0.00608
7.1	0.5	0.00606
7.15	0.5	0.00603
7.2	0.5	0.00601
7.25	0.5	0.00598
7.3	0.5	0.00596
7.35	0.5	0.00593
7.4	0.5	0.00591
7.45	0.5	0.00588
7.5	0.5	0.00586
7.55	0.5	0.00583
7.6	0.5	0.00581
7.65	0.5	0.00578
7.7	0.5	0.00576
7.75	0.5	0.00573
7.8	0.5	0.00571
7.85	0.5	0.00568
7.9	0.5	0.00565
7.95	0.5	0.00563
8	0.5	0.0056
8.05	0.5	0.00558
8.1	0.5	0.00555
8.15	0.5	0.00553
8.2	0.5	0.0055
8.25	0.5	0.00547
8.3	0.5	0.00545
8.35	0.5	0.00542
8.4	0.5	0.00539
8.45	0.5	0.00537
8.5	0.5	0.00534
8.55	0.5	0.00531
8.6	0.5	0.00529
8.65	0.5	0.00526
8.7	0.5	0.00524
8.75	0.5	0.00521
8.8	0.5	0.00518
8.85	0.5	0.00516
8.9	0.5	0.00513
8.95	0.5	0.0051
9	0.5	0.00507
9.05	0.5	0.00505
9.1	0.5	0.00502
9.15	0.5	0.00499
9.2	0.5	0.00497
9.25	0.5	0.00494
9.3	0.5	0.00491
9.35	0.5	0.00489
9.4	0.5	0.00486
9.45	0.5	0.00483
9.5	0.5	0.00481
9.55	0.5	0.00478
9.6	0.5	0.00475
9.65	0.5	0.00472
9.7	0.5	0.0047
9.75	0.5	0.00467
9.8	0.5	0.00464
9.85	0.5	0.00462
9.9	0.5	0.00459
9.95	0.5	0.00456
10	0.5	0.00454
10.05	0.5	0.00451
10.1	0.5	0.00448
10.15	0.5	0.00445
10.2	0.5	0.00443
10.25	0.5	0.0044
10.3	0.5	0.00437
10.35	0.5	0.00435
10.4	0.5	0.00432
10.45	0.5	0.00429
10.5	0.5	0.00427
10.55	0.5	0.00424
10.6	0.5	0.00421
10.65	0.5	0.00419
10.7	0.5	0.00416
10.75	0.5	0.00413
10.8	0.5	0.0041
10.85	0.5	0.00408
10.9	0.5	0.00405
10.95	0.5	0.00402
11	0.5	0.004
11.05	0.5	0.00397
11.1	0.5	0.00394
11.15	0.5	0.00392
11.2	0.5	0.00389
11.25	0.5	0.00387
11.3	0.5	0.00384
11.35	0.5	0.00381
11.4	0.5	0.00379
11.45	0.5	0.00376
11.5	0.5	0.00373
11.55	0.5	0.00371
11.6	0.5	0.00368
11.65	0.5	0.00366
11.7	0.5	0.00363
11.75	0.5	0.0036
11.8	0.5	0.00358
11.85	0.5	0.00355
11.9	0.5	0.00353
11.95	0.5	0.0035
12	0.5	0.00347
12.05	0.5	0.00345
12.1	0.5	0.00342
12.15	0.5	0.0034
12.2	0.5	0.00337
12.25	0.5	0.00335
12.3	0.5	0.00332
12.35	0.5	0.0033
12.4	0.5	0.00327
12.45	0.5	0.00325
12.5	0.5	0.00322
12.55	0.5	0.0032
12.6	0.5	0.00317
12.65	0.5	0.00315
12.7	0.5	0.00312
12.75	0.5	0.0031
12.8	0.5	0.00307
12.85	0.5	0.00305
12.9	0.5	0.00302
12.95	0.5	0.003
13	0.5	0.00297
13.05	0.5	0.00295
13.1	0.5	0.00293
13.15	0.5	0.0029
13.2	0.5	0.00288
13.25	0.5	0.00285
13.3	0.5	0.00283
13.35	0.5	0.00281
13.4	0.5	0.00278
13.45	0.5	0.00276
13.5	0.5	0.00273
13.55	0.5	0.00271
13.6	0.5	0.00269
13.65	0.5	0.00266
13.7	0.5	0.00264
13.75	0.5	0.00262
13.8	0.5	0.0026
13.85	0.5	0.00257
13.9	0.5	0.00255
13.95	0.5	0.00253
14	0.5	0.00251
14.05	0.5	0.00248
14.1	0.5	0.00246
14.15	0.5	0.00244
14.2	0.5	0.00242
14.25	0.5	0.00239
14.3	0.5	0.00237
14.35	0.5	0.00235
14.4	0.5	0.00233
14.45	0.5	0.00231
14.5	0.5	0.00229
14.55	0.5	0.00226
14.6	0.5	0.00224
14.65	0.5	0.00222
14.7	0.5	0.0022
14.75	0.5	0.00218
14.8	0.5	0.00216
14.85	0.5	0.00214
14.9	0.5	0.00212
14.95	0.5	0.0021
15	0.5	0.00208
15.05	0.5	0.00206
15.1	0.5	0.00203
15.15	0.5	0.00201
15.2	0.5	0.00199
15.25	0.5	0.00197
15.3	0.5	0.00195
15.35	0.5	0.00194
15.4	0.5	0.00192
15.45	0.5	0.0019
15.5	0.5	0.00188
15.55	0.5	0.00186
15.6	0.5	0.00184
15.65	0.5	0.00182
15.7	0.5	0.0018
15.75	0.5	0.00178
15.8	0.5	0.00176
15.85	0.5	0.00174
15.9	0.5	0.00173
15.95	0.5	0.00171
16	0.5	0.00169
16.05	0.5	0.00167
16.1	0.5	0.00166
16.15	0.5	0.00165
16.2	0.5	0.00164
16.25	0.5	0.00162
16.3	0.5	0.00156
16.35	0.5	0.00146
16.4	0.5	0.0013
16.45	0.5	0.00112
16.5	0.5	0.00101
16.55	0.5	0.00106
16.6	0.5	0.00129
16.65	0.5	0.00162
16.7	0.5	0.002
16.75	0.5	0.00244
16.8	0.5	0.00295
16.85	0.5	0.00355
16.9	0.5	0.00422
16.95	0.5	0.00493
17	0.5	0.00566
17.05	0.5	0.00634
17.1	0.5	0.00706
17.15	0.5	0.00762
17.2	0.5	0.00804
17.25	0.5	0.00823
17.3	0.5	0.00816
17.35	0.5	0.00785
17.4	0.5	0.00734
17.45	0.5	0.00671
17.5	0.5	0.00603
17.55	0.5	0.00534
17.6	0.5	0.00465
17.65	0.5	0.00418
17.7	0.5	0.0041
17.75	0.5	0.00442
17.8	0.5	0.00509
17.85	0.5	0.00588
17.9	0.5	0.00665
17.95	0.5	0.00738
18	0.5	0.00807
18.05	0.5	0.00863
18.1	0.5	0.00908
18.15	0.5	0.00949
18.2	0.5	0.00982
18.25	0.5	0.01006
18.3	0.5	0.01021
18.35	0.5	0.01028
18.4	0.5	0.01014
18.45	0.5	0.00992
18.5	0.5	0.00965
18.55	0.5	0.00895
18.6	0.5	0.00831
18.65	0.5	0.00768
18.7	0.5	0.00693
18.75	0.5	0.00614
18.8	0.5	0.00543
18.85	0.5	0.00479
18.9	0.5	0.00438
18.95	0.5	0.00427
19	0.5	0.00447
19.05	0.5	0.00501
19.1	0.5	0.00562
19.15	0.5	0.00634
19.2	0.5	0.00716
19.25	0.5	0.0078
19.3	0.5	0.00813
19.35	0.5	0.00865
19.4	0.5	0.00895
19.45	0.5	0.00899
19.5	0.5	0.00907
19.55	0.5	0.00898
19.6	0.5	0.00843
19.65	0.5	0.00777
19.7	0.5	0.00722
19.75	0.5	0.00654
19.8	0.5	0.00554
19.85	0.5	0.00464
19.9	0.5	0.00394
19.95	0.5	0.0031
20	0.5	0.00231
20.05	0.5	0.00213
20.1	0.5	0.0024
20.15	0.5	0.00309
20.2	0.5	0.0039
20.25	0.5	0.00422
20.3	0.5	0.00454
20.35	0.5	0.00511
20.4	0.5	0.00566
20.45	0.5	0.0062
20.5	0.5	0.00646
20.55	0.5	0.00687
20.6	0.5	0.00684
20.65	0.5	0.00671
20.7	0.5	0.0068
20.75	0.5	0.00633
20.8	0.5	0.00596
20.85	0.5	0.00526
20.9	0.5	0.00467
20.95	0.5	0.00382
21	0.5	0.00297
-8	0.555	0.00482
-7.95	0.555	0.00525
-7.9	0.555	0.0059
-7.85	0.555	0.00629
-7.8	0.555	0.00662
-7.75	0.555	0.00668
-7.7	0.555	0.0067
-7.65	0.555	0.00715
-7.6	0.555	0.00732
-7.55	0.555	0.00802
-7.5	0.555	0.00842
-7.45	0.555	0.00911
-7.4	0.555	0.00972
-7.35	0.555	0.00986
-7.3	0.555	0.01021
-7.25	0.555	0.01029
-7.2	0.555	0.01021
-7.15	0.555	0.01037
-7.1	0.555	0.01064
-7.05	0.555	0.01067
-7	0.555	0.01051
-6.95	0.555	0.01028
-6.9	0.555	0.01007
-6.85	0.555	0.00986
-6.8	0.555	0.00945
-6.75	0.555	0.00947
-6.7	0.555	0.0092
-6.65	0.555	0.00903
-6.6	0.555	0.00897
-6.55	0.555	0.00884
-6.5	0.555	0.00877
-6.45	0.555	0.00879
-6.4	0.555	0.0089
-6.35	0.555	0.00898
-6.3	0.555	0.00915
-6.25	0.555	0.00941
-6.2	0.555	0.00952
-6.15	0.555	0.00963
-6.1	0.555	0.00979
-6.05	0.555	0.00997
-6	0.555	0.0099
-5.95	0.555	0.00977
-5.9	0.555	0.00947
-5.85	0.555	0.00903
-5.8	0.555	0.00839
-5.75	0.555	0.00794
-5.7	0.555	0.0074
-5.65	0.555	0.00672
-5.6	0.555	0.00668
-5.55	0.555	0.00653
-5.5	0.555	0.00633
-5.45	0.555	0.00643
-5.4	0.555	0.00687
-5.35	0.555	0.00679
-5.3	0.555	0.00696
-5.25	0.555	0.00684
-5.2	0.555	0.00772
-5.15	0.555	0.00745
-5.1	0.555	0.00773
-5.05	0.555	0.00747
-5	0.555	0.00767
-4.95	0.555	0.00826
-4.9	0.555	0.00866
-4.85	0.555	0.00867
-4.8	0.555	0.00837
-4.75	0.555	0.00802
-4.7	0.555	0.00798
-4.65	0.555	0.00802
-4.6	0.555	0.00805
-4.55	0.555	0.00808
-4.5	0.555	0.0081
-4.45	0.555	0.00813
-4.4	0.555	0.00816
-4.35	0.555	0.00818
-4.3	0.555	0.00821
-4.25	0.555	0.00824
-4.2	0.555	0.00826
-4.15	0.555	0.00829
-4.1	0.555	0.00832
-4.05	0.555	0.00834
-4	0.555	0.00837
-3.95	0.555	0.00839
-3.9	0.555	0.00842
-3.85	0.555	0.00844
-3.8	0.555	0.00847
-3.75	0.555	0.00849
-3.7	0.555	0.00852
-3.65	0.555	0.00854
-3.6	0.555	0.00857
-3.55	0.555	0.00859
-3.5	0.555	0.00861
-3.45	0.555	0.00864
-3.4	0.555	0.00866
-3.35	0.555	0.00868
-3.3	0.555	0.0087
-3.25	0.555	0.00873
-3.2	0.555	0.00875
-3.15	0.555	0.00877
-3.1	0.555	0.00879
-3.05	0.555	0.00881
-3	0.555	0.00884
-2.95	0.555	0.00886
-2.9	0.555	0.00888
-2.85	0.555	0.0089
-2.8	0.555	0.00892
-2.75	0.555	0.00894
-2.7	0.555	0.00896
-2.65	0.555	0.00898
-2.6	0.555	0.009
-2.55	0.555	0.00902
-2.5	0.555	0.00904
-2.45	0.555	0.00905
-2.4	0.555	0.00907
-2.35	0.555	0.00909
-2.3	0.555	0.00911
-2.25	0.555	0.00913
-2.2	0.555	0.00914
-2.15	0.555	0.00916
-2.1	0.555	0.00918
-2.05	0.555	0.00919
-2	0.555	0.00921
-1.95	0.555	0.00923
-1.9	0.555	0.00924
-1.85	0.555	0.00926
-1.8	0.555	0.00927
-1.75	0.555	0.00929
-1.7	0.555	0.0093
-1.65	0.555	0.00931
-1.6	0.555	0.00933
-1.55	0.555	0.00934
-1.5	0.555	0.00936
-1.45	0.555	0.00937
-1.4	0.555	0.00938
-1.35	0.555	0.00939
-1.3	0.555	0.00941
-1.25	0.555	0.00942
-1.2	0.555	0.00943
-1.15	0.555	0.00944
-1.1	0.555	0.00945
-1.05	0.555	0.00946
-1	0.555	0.00947
-0.95	0.555	0.00948
-0.9	0.555	0.00949
-0.85	0.555	0.0095
-0.8	0.555	0.00951
-0.75	0.555	0.00952
-0.7	0.555	0.00953
-0.65	0.555	0.00954
-0.6	0.555	0.00954
-0.55	0.555	0.00955
-0.5	0.555	0.00956
-0.45	0.555	0.00957
-0.4	0.555	0.00957
-0.35	0.555	0.00958
-0.3	0.555	0.00959
-0.25	0.555	0.00959
-0.2	0.555	0.0096
-0.15	0.555	0.0096
-0.1	0.555	0.00961
-0.05	0.555	0.00961
0	0.555	0.00961
0.05	0.555	0.00962
0.1	0.555	0.00962
0.15	0.555	0.00963
0.2	0.555	0.00963
0.25	0.555	0.00963
0.3	0.555	0.00963
0.35	0.555	0.00963
0.4	0.555	0.00964
0.45	0.555	0.00964
0.5	0.555	0.00964
0.55	0.555	0.00964
0.6	0.555	0.00964
0.65	0.555	0.00964
0.7	0.555	0.00964
0.75	0.555	0.00964
0.8	0.555	0.00964
0.85	0.555	0.00964
0.9	0.555	0.00963
0.95	0.555	0.00963
1	0.555	0.00963
1.05	0.555	0.00963
1.1	0.555	0.00962
1.15	0.555	0.00962
1.2	0.555	0.00962
1.25	0.555	0.00961
1.3	0.555	0.00961
1.35	0.555	0.0096
1.4	0.555	0.0096
1.45	0.555	0.00959
1.5	0.555	0.00959
1.55	0.555	0.00958
1.6	0.555	0.00958
1.65	0.555	0.00957
1.7	0.555	0.00956
1.75	0.555	0.00956
1.8	0.555	0.00955
1.85	0.555	0.00954
1.9	0.555	0.00953
1.95	0.555	0.00952
2	0.555	0.00951
2.05	0.555	0.00951
2.1	0.555	0.0095
2.15	0.555	0.00949
2.2	0.555	0.00948
2.25	0.555	0.00947
2.3	0.555	0.00946
2.35	0.555	0.00944
2.4	0.555	0.00943
2.45	0.555	0.00942
2.5	0.555	0.00941
2.55	0.555	0.0094
2.6	0.555	0.00938
2.65	0.555	0.00937
2.7	0.555	0.00936
2.75	0.555	0.00935
2.8	0.555	0.00933
2.85	0.555	0.00932
2.9	0.555	0.0093
2.95	0.555	0.00929
3	0.555	0.00927
3.05	0.555	0.00926
3.1	0.555	0.00924
3.15	0.555	0.00923
3.2	0.555	0.00921
3.25	0.555	0.0092
3.3	0.555	0.00918
3.35	0.555	0.00916
3.4	0.555	0.00914
3.45	0.555	0.00913
3.5	0.555	0.00911
3.55	0.555	0.00909
3.6	0.555	0.00907
3.65	0.555	0.00905
3.7	0.555	0.00904
3.75	0.555	0.00902
3.8	0.555	0.009
3.85	0.555	0.00898
3.9	0.555	0.00896
3.95	0.555	0.00894
4	0.555	0.00892
4.05	0.555	0.0089
4.1	0.555	0.00887
4.15	0.555	0.00885
4.2	0.555	0.00883
4.25	0.555	0.00881
4.3	0.555	0.00879
4.35	0.555	0.00877
4.4	0.555	0.00874
4.45	0.555	0.00872
4.5	0.555	0.0087
4.55	0.555	0.00867
4.6	0.555	0.00865
4.65	0.555	0.00863
4.7	0.555	0.0086
4.75	0.555	0.00858
4.8	0.555	0.00855
4.85	0.555	0.00853
4.9	0.555	0.0085
4.95	0.555	0.00848
5	0.555	0.00845
5.05	0.555	0.00843
5.1	0.555	0.0084
5.15	0.555	0.00838
5.2	0.555	0.00835
5.25	0.555	0.00832
5.3	0.555	0.0083
5.35	0.555	0.00827
5.4	0.555	0.00824
5.45	0.555	0.00822
5.5	0.555	0.00819
5.55	0.555	0.00816
5.6	0.555	0.00813
5.65	0.555	0.00811
5.7	0.555	0.00808
5.75	0.555	0.00805
5.8	0.555	0.00802
5.85	0.555	0.00799
5.9	0.555	0.00796
5.95	0.555	0.00793
6	0.555	0.0079
6.05	0.555	0.00787
6.1	0.555	0.00784
6.15	0.555	0.00781
6.2	0.555	0.00778
6.25	0.555	0.00775
6.3	0.555	0.00772
6.35	0.555	0.00769
6.4	0.555	0.00766
6.45	0.555	0.00763
6.5	0.555	0.0076
6.55	0.555	0.00757
6.6	0.555	0.00754
6.65	0.555	0.00751
6.7	0.555	0.00748
6.75	0.555	0.00745
6.8	0.555	0.00741
6.85	0.555	0.00738
6.9	0.555	0.00735
6.95	0.555	0.00732
7	0.555	0.00729
7.05	0.555	0.00725
7.1	0.555	0.00722
7.15	0.555	0.00719
7.2	0.555	0.00716
7.25	0.555	0.00712
7.3	0.555	0.00709
7.35	0.555	0.00706
7.4	0.555	0.00702
7.45	0.555	0.00699
7.5	0.555	0.00696
7.55	0.555	0.00692
7.6	0.555	0.00689
7.65	0.555	0.00686
7.7	0.555	0.00682
7.75	0.555	0.00679
7.8	0.555	0.00676
7.85	0.555	0.00672
7.9	0.555	0.00669
7.95	0.555	0.00665
8	0.555	0.00662
8.05	0.555	0.00659
8.1	0.555	0.00655
8.15	0.555	0.00652
8.2	0.555	0.00648
8.25	0.555	0.00645
8.3	0.555	0.00642
8.35	0.555	0.00638
8.4	0.555	0.00635
8.45	0.555	0.00631
8.5	0.555	0.00628
8.55	0.555	0.00624
8.6	0.555	0.00621
8.65	0.555	0.00617
8.7	0.555	0.00614
8.75	0.555	0.0061
8.8	0.555	0.00607
8.85	0.555	0.00603
8.9	0.555	0.006
8.95	0.555	0.00597
9	0.555	0.00593
9.05	0.555	0.0059
9.1	0.555	0.00586
9.15	0.555	0.00583
9.2	0.555	0.00579
9.25	0.555	0.00576
9.3	0.555	0.00572
9.35	0.555	0.00569
9.4	0.555	0.00565
9.45	0.555	0.00562
9.5	0.555	0.00558
9.55	0.555	0.00555
9.6	0.555	0.00551
9.65	0.555	0.00548
9.7	0.555	0.00544
9.75	0.555	0.00541
9.8	0.555	0.00537
9.85	0.555	0.00534
9.9	0.555	0.0053
9.95	0.555	0.00527
10	0.555	0.00524
10.05	0.555	0.0052
10.1	0.555	0.00517
10.15	0.555	0.00513
10.2	0.555	0.0051
10.25	0.555	0.00506
10.3	0.555	0.00503
10.35	0.555	0.005
10.4	0.555	0.00496
10.45	0.555	0.00493
10.5	0.555	0.00489
10.55	0.555	0.00486
10.6	0.555	0.00482
10.65	0.555	0.00479
10.7	0.555	0.00476
10.75	0.555	0.00472
10.8	0.555	0.00469
10.85	0.555	0.00466
10.9	0.555	0.00462
10.95	0.555	0.00459
11	0.555	0.00456
11.05	0.555	0.00452
11.1	0.555	0.00449
11.15	0.555	0.00446
11.2	0.555	0.00442
11.25	0.555	0.00439
11.3	0.555	0.00436
11.35	0.555	0.00433
11.4	0.555	0.00429
11.45	0.555	0.00426
11.5	0.555	0.00423
11.55	0.555	0.0042
11.6	0.555	0.00416
11.65	0.555	0.00413
11.7	0.555	0.0041
11.75	0.555	0.00407
11.8	0.555	0.00404
11.85	0.555	0.004
11.9	0.555	0.00397
11.95	0.555	0.00394
12	0.555	0.00391
12.05	0.555	0.00388
12.1	0.555	0.00385
12.15	0.555	0.00382
12.2	0.555	0.00378
12.25	0.555	0.00375
12.3	0.555	0.00372
12.35	0.555	0.00369
12.4	0.555	0.00366
12.45	0.555	0.00363
12.5	0.555	0.0036
12.55	0.555	0.00357
12.6	0.555	0.00354
12.65	0.555	0.00351
12.7	0.555	0.00348
12.75	0.555	0.00345
12.8	0.555	0.00342
12.85	0.555	0.00339
12.9	0.555	0.00337
12.95	0.555	0.00334
13	0.555	0.00331
13.05	0.555	0.00328
13.1	0.555	0.00325
13.15	0.555	0.00322
13.2	0.555	0.00319
13.25	0.555	0.00317
13.3	0.555	0.00314
13.35	0.555	0.00311
13.4	0.555	0.00308
13.45	0.555	0.00306
13.5	0.555	0.00303
13.55	0.555	0.003
13.6	0.555	0.00297
13.65	0.555	0.00295
13.7	0.555	0.00292
13.75	0.555	0.00289
13.8	0.555	0.00287
13.85	0.555	0.00284
13.9	0.555	0.00281
13.95	0.555	0.00279
14	0.555	0.00276
14.05	0.555	0.00274
14.1	0.555	0.00271
14.15	0.555	0.00269
14.2	0.555	0.00266
14.25	0.555	0.00264
14.3	0.555	0.00261
14.35	0.555	0.00259
14.4	0.555	0.00256
14.45	0.555	0.00254
14.5	0.555	0.00251
14.55	0.555	0.00249
14.6	0.555	0.00247
14.65	0.555	0.00244
14.7	0.555	0.00242
14.75	0.555	0.0024
14.8	0.555	0.00237
14.85	0.555	0.00235
14.9	0.555	0.00233
14.95	0.555	0.0023
15	0.555	0.00228
15.05	0.555	0.00226
15.1	0.555	0.00224
15.15	0.555	0.00221
15.2	0.555	0.00219
15.25	0.555	0.00217
15.3	0.555	0.00215
15.35	0.555	0.00213
15.4	0.555	0.00211
15.45	0.555	0.00209
15.5	0.555	0.00207
15.55	0.555	0.00204
15.6	0.555	0.00202
15.65	0.555	0.002
15.7	0.555	0.00198
15.75	0.555	0.00196
15.8	0.555	0.00194
15.85	0.555	0.00192
15.9	0.555	0.0019
15.95	0.555	0.00189
16	0.555	0.00187
16.05	0.555	0.00185
16.1	0.555	0.00183
16.15	0.555	0.00181
16.2	0.555	0.00179
16.25	0.555	0.00178
16.3	0.555	0.00176
16.35	0.555	0.00175
16.4	0.555	0.00178
16.45	0.555	0.00186
16.5	0.555	0.00201
16.55	0.555	0.00224
16.6	0.555	0.00253
16.65	0.555	0.00283
16.7	0.555	0.00315
16.75	0.555	0.0035
16.8	0.555	0.00392
16.85	0.555	0.0044
16.9	0.555	0.00494
16.95	0.555	0.00551
17	0.555	0.0061
17.05	0.555	0.00665
17.1	0.555	0.00722
17.15	0.555	0.00766
17.2	0.555	0.00798
17.25	0.555	0.00812
17.3	0.555	0.00804
17.35	0.555	0.00777
17.4	0.555	0.00734
17.45	0.555	0.00683
17.5	0.555	0.00628
17.55	0.555	0.00573
17.6	0.555	0.00518
17.65	0.555	0.00477
17.7	0.555	0.00461
17.75	0.555	0.00472
17.8	0.555	0.0051
17.85	0.555	0.0056
17.9	0.555	0.00613
17.95	0.555	0.00666
18	0.555	0.00717
18.05	0.555	0.00759
18.1	0.555	0.00794
18.15	0.555	0.00825
18.2	0.555	0.0085
18.25	0.555	0.00868
18.3	0.555	0.00879
18.35	0.555	0.00883
18.4	0.555	0.0087
18.45	0.555	0.0085
18.5	0.555	0.00826
18.55	0.555	0.00766
18.6	0.555	0.00711
18.65	0.555	0.00657
18.7	0.555	0.00591
18.75	0.555	0.00522
18.8	0.555	0.00459
18.85	0.555	0.00399
18.9	0.555	0.00357
18.95	0.555	0.0034
19	0.555	0.00349
19.05	0.555	0.00388
19.1	0.555	0.00436
19.15	0.555	0.00494
19.2	0.555	0.00561
19.25	0.555	0.00612
19.3	0.555	0.00639
19.35	0.555	0.00681
19.4	0.555	0.00704
19.45	0.555	0.00706
19.5	0.555	0.00712
19.55	0.555	0.00703
19.6	0.555	0.00657
19.65	0.555	0.00602
19.7	0.555	0.00556
19.75	0.555	0.00499
19.8	0.555	0.00419
19.85	0.555	0.00347
19.9	0.555	0.00294
19.95	0.555	0.00236
20	0.555	0.00198
20.05	0.555	0.00211
20.1	0.555	0.00248
20.15	0.555	0.00314
20.2	0.555	0.00383
20.25	0.555	0.0041
20.3	0.555	0.00436
20.35	0.555	0.00482
20.4	0.555	0.00527
20.45	0.555	0.0057
20.5	0.555	0.00591
20.55	0.555	0.00622
20.6	0.555	0.00619
20.65	0.555	0.00607
20.7	0.555	0.00612
20.75	0.555	0.00573
20.8	0.555	0.00542
20.85	0.555	0.00486
20.9	0.555	0.00438
20.95	0.555	0.00373
21	0.555	0.0031
-8	0.61	0.00398
-7.95	0.61	0.00444
-7.9	0.61	0.00507
-7.85	0.61	0.00542
-7.8	0.61	0.00572
-7.75	0.61	0.00577
-7.7	0.61	0.00579
-7.65	0.61	0.00614
-7.6	0.61	0.00628
-7.55	0.61	0.0068
-7.5	0.61	0.0071
-7.45	0.61	0.00759
-7.4	0.61	0.00803
-7.35	0.61	0.00814
-7.3	0.61	0.00839
-7.25	0.61	0.00846
-7.2	0.61	0.00843
-7.15	0.61	0.00855
-7.1	0.61	0.00872
-7.05	0.61	0.00876
-7	0.61	0.00871
-6.95	0.61	0.00864
-6.9	0.61	0.00859
-6.85	0.61	0.00856
-6.8	0.61	0.0085
-6.75	0.61	0.00855
-6.7	0.61	0.00859
-6.65	0.61	0.00867
-6.6	0.61	0.00877
-6.55	0.61	0.00895
-6.5	0.61	0.00921
-6.45	0.61	0.00948
-6.4	0.61	0.00991
-6.35	0.61	0.01004
-6.3	0.61	0.01036
-6.25	0.61	0.01078
-6.2	0.61	0.01093
-6.15	0.61	0.01108
-6.1	0.61	0.01128
-6.05	0.61	0.01151
-6	0.61	0.01144
-5.95	0.61	0.01131
-5.9	0.61	0.01101
-5.85	0.61	0.01056
-5.8	0.61	0.00988
-5.75	0.61	0.0094
-5.7	0.61	0.00882
-5.65	0.61	0.00805
-5.6	0.61	0.00801
-5.55	0.61	0.00787
-5.5	0.61	0.00767
-5.45	0.61	0.00778
-5.4	0.61	0.00821
-5.35	0.61	0.00816
-5.3	0.61	0.00832
-5.25	0.61	0.00824
-5.2	0.61	0.00891
-5.15	0.61	0.00874
-5.1	0.61	0.00895
-5.05	0.61	0.00882
-5	0.61	0.00896
-4.95	0.61	0.00931
-4.9	0.61	0.00954
-4.85	0.61	0.00958
-4.8	0.61	0.00947
-4.75	0.61	0.00937
-4.7	0.61	0.00939
-4.65	0.61	0.00944
-4.6	0.61	0.00948
-4.55	0.61	0.00953
-4.5	0.61	0.00957
-4.45	0.61	0.00961
-4.4	0.61	0.00966
-4.35	0.61	0.0097
-4.3	0.61	0.00974
-4.25	0.61	0.00978
-4.2	0.61	0.00983
-4.15	0.61	0.00987
-4.1	0.61	0.00991
-4.05	0.61	0.00995
-4	0.61	0.00999
-3.95	0.61	0.01003
-3.9	0.61	0.01007
-3.85	0.61	0.01011
-3.8	0.61	0.01015
-3.75	0.61	0.01019
-3.7	0.61	0.01023
-3.65	0.61	0.01027
-3.6	0.61	0.01031
-3.55	0.61	0.01035
-3.5	0.61	0.01039
-3.45	0.61	0.01043
-3.4	0.61	0.01047
-3.35	0.61	0.01051
-3.3	0.61	0.01055
-3.25	0.61	0.01058
-3.2	0.61	0.01062
-3.15	0.61	0.01066
-3.1	0.61	0.0107
-3.05	0.61	0.01073
-3	0.61	0.01077
-2.95	0.61	0.01081
-2.9	0.61	0.01084
-2.85	0.61	0.01088
-2.8	0.61	0.01091
-2.75	0.61	0.01095
-2.7	0.61	0.01098
-2.65	0.61	0.01102
-2.6	0.61	0.01105
-2.55	0.61	0.01109
-2.5	0.61	0.01112
-2.45	0.61	0.01115
-2.4	0.61	0.01119
-2.35	0.61	0.01122
-2.3	0.61	0.01125
-2.25	0.61	0.01128
-2.2	0.61	0.01131
-2.15	0.61	0.01135
-2.1	0.61	0.01138
-2.05	0.61	0.01141
-2	0.61	0.01144
-1.95	0.61	0.01147
-1.9	0.61	0.0115
-1.85	0.61	0.01153
-1.8	0.61	0.01156
-1.75	0.61	0.01158
-1.7	0.61	0.01161
-1.65	0.61	0.01164
-1.6	0.61	0.01167
-1.55	0.61	0.0117
-1.5	0.61	0.01172
-1.45	0.61	0.01175
-1.4	0.61	0.01178
-1.35	0.61	0.0118
-1.3	0.61	0.01183
-1.25	0.61	0.01185
-1.2	0.61	0.01188
-1.15	0.61	0.0119
-1.1	0.61	0.01192
-1.05	0.61	0.01195
-1	0.61	0.01197
-0.95	0.61	0.01199
-0.9	0.61	0.01202
-0.85	0.61	0.01204
-0.8	0.61	0.01206
-0.75	0.61	0.01208
-0.7	0.61	0.0121
-0.65	0.61	0.01212
-0.6	0.61	0.01214
-0.55	0.61	0.01216
-0.5	0.61	0.01218
-0.45	0.61	0.0122
-0.4	0.61	0.01222
-0.35	0.61	0.01223
-0.3	0.61	0.01225
-0.25	0.61	0.01227
-0.2	0.61	0.01228
-0.15	0.61	0.0123
-0.1	0.61	0.01232
-0.05	0.61	0.01233
0	0.61	0.01235
0.05	0.61	0.01236
0.1	0.61	0.01237
0.15	0.61	0.01239
0.2	0.61	0.0124
0.25	0.61	0.01241
0.3	0.61	0.01242
0.35	0.61	0.01244
0.4	0.61	0.01245
0.45	0.61	0.01246
0.5	0.61	0.01247
0.55	0.61	0.01248
0.6	0.61	0.01249
0.65	0.61	0.0125
0.7	0.61	0.01251
0.75	0.61	0.01251
0.8	0.61	0.01252
0.85	0.61	0.01253
0.9	0.61	0.01254
0.95	0.61	0.01254
1	0.61	0.01255
1.05	0.61	0.01255
1.1	0.61	0.01256
1.15	0.61	0.01256
1.2	0.61	0.01257
1.25	0.61	0.01257
1.3	0.61	0.01257
1.35	0.61	0.01258
1.4	0.61	0.01258
1.45	0.61	0.01258
1.5	0.61	0.01258
1.55	0.61	0.01258
1.6	0.61	0.01258
1.65	0.61	0.01258
1.7	0.61	0.01258
1.75	0.61	0.01258
1.8	0.61	0.01258
1.85	0.61	0.01258
1.9	0.61	0.01258
1.95	0.61	0.01257
2	0.61	0.01257
2.05	0.61	0.01257
2.1	0.61	0.01256
2.15	0.61	0.01256
2.2	0.61	0.01255
2.25	0.61	0.01255
2.3	0.61	0.01254
2.35	0.61	0.01254
2.4	0.61	0.01253
2.45	0.61	0.01252
2.5	0.61	0.01252
2.55	0.61	0.01251
2.6	0.61	0.0125
2.65	0.61	0.01249
2.7	0.61	0.01248
2.75	0.61	0.01247
2.8	0.61	0.01246
2.85	0.61	0.01245
2.9	0.61	0.01244
2.95	0.61	0.01243
3	0.61	0.01242
3.05	0.61	0.0124
3.1	0.61	0.01239
3.15	0.61	0.01238
3.2	0.61	0.01236
3.25	0.61	0.01235
3.3	0.61	0.01233
3.35	0.61	0.01232
3.4	0.61	0.0123
3.45	0.61	0.01229
3.5	0.61	0.01227
3.55	0.61	0.01226
3.6	0.61	0.01224
3.65	0.61	0.01222
3.7	0.61	0.0122
3.75	0.61	0.01219
3.8	0.61	0.01217
3.85	0.61	0.01215
3.9	0.61	0.01213
3.95	0.61	0.01211
4	0.61	0.01209
4.05	0.61	0.01207
4.1	0.61	0.01205
4.15	0.61	0.01203
4.2	0.61	0.012
4.25	0.61	0.01198
4.3	0.61	0.01196
4.35	0.61	0.01194
4.4	0.61	0.01191
4.45	0.61	0.01189
4.5	0.61	0.01187
4.55	0.61	0.01184
4.6	0.61	0.01182
4.65	0.61	0.01179
4.7	0.61	0.01177
4.75	0.61	0.01174
4.8	0.61	0.01172
4.85	0.61	0.01169
4.9	0.61	0.01166
4.95	0.61	0.01164
5	0.61	0.01161
5.05	0.61	0.01158
5.1	0.61	0.01155
5.15	0.61	0.01152
5.2	0.61	0.0115
5.25	0.61	0.01147
5.3	0.61	0.01144
5.35	0.61	0.01141
5.4	0.61	0.01138
5.45	0.61	0.01135
5.5	0.61	0.01132
5.55	0.61	0.01129
5.6	0.61	0.01125
5.65	0.61	0.01122
5.7	0.61	0.01119
5.75	0.61	0.01116
5.8	0.61	0.01113
5.85	0.61	0.01109
5.9	0.61	0.01106
5.95	0.61	0.01103
6	0.61	0.01099
6.05	0.61	0.01096
6.1	0.61	0.01093
6.15	0.61	0.01089
6.2	0.61	0.01086
6.25	0.61	0.01082
6.3	0.61	0.01079
6.35	0.61	0.01075
6.4	0.61	0.01072
6.45	0.61	0.01068
6.5	0.61	0.01065
6.55	0.61	0.01061
6.6	0.61	0.01057
6.65	0.61	0.01054
6.7	0.61	0.0105
6.75	0.61	0.01046
6.8	0.61	0.01043
6.85	0.61	0.01039
6.9	0.61	0.01035
6.95	0.61	0.01031
7	0.61	0.01028
7.05	0.61	0.01024
7.1	0.61	0.0102
7.15	0.61	0.01016
7.2	0.61	0.01012
7.25	0.61	0.01008
7.3	0.61	0.01004
7.35	0.61	0.01
7.4	0.61	0.00996
7.45	0.61	0.00992
7.5	0.61	0.00988
7.55	0.61	0.00984
7.6	0.61	0.0098
7.65	0.61	0.00976
7.7	0.61	0.00972
7.75	0.61	0.00968
7.8	0.61	0.00964
7.85	0.61	0.0096
7.9	0.61	0.00956
7.95	0.61	0.00952
8	0.61	0.00948
8.05	0.61	0.00944
8.1	0.61	0.0094
8.15	0.61	0.00935
8.2	0.61	0.00931
8.25	0.61	0.00927
8.3	0.61	0.00923
8.35	0.61	0.00919
8.4	0.61	0.00914
8.45	0.61	0.0091
8.5	0.61	0.00906
8.55	0.61	0.00902
8.6	0.61	0.00898
8.65	0.61	0.00893
8.7	0.61	0.00889
8.75	0.61	0.00885
8.8	0.61	0.0088
8.85	0.61	0.00876
8.9	0.61	0.00872
8.95	0.61	0.00868
9	0.61	0.00863
9.05	0.61	0.00859
9.1	0.61	0.00855
9.15	0.61	0.0085
9.2	0.61	0.00846
9.25	0.61	0.00842
9.3	0.61	0.00838
9.35	0.61	0.00833
9.4	0.61	0.00829
9.45	0.61	0.00825
9.5	0.61	0.0082
9.55	0.61	0.00816
9.6	0.61	0.00812
9.65	0.61	0.00807
9.7	0.61	0.00803
9.75	0.61	0.00799
9.8	0.61	0.00794
9.85	0.61	0.0079
9.9	0.61	0.00786
9.95	0.61	0.00781
10	0.61	0.00777
10.05	0.61	0.00773
10.1	0.61	0.00768
10.15	0.61	0.00764
10.2	0.61	0.0076
10.25	0.61	0.00755
10.3	0.61	0.00751
10.35	0.61	0.00747
10.4	0.61	0.00742
10.45	0.61	0.00738
10.5	0.61	0.00734
10.55	0.61	0.0073
10.6	0.61	0.00725
10.65	0.61	0.00721
10.7	0.61	0.00717
10.75	0.61	0.00712
10.8	0.61	0.00708
10.85	0.61	0.00704
10.9	0.61	0.007
10.95	0.61	0.00695
11	0.61	0.00691
11.05	0.61	0.00687
11.1	0.61	0.00683
11.15	0.61	0.00678
11.2	0.61	0.00674
11.25	0.61	0.0067
11.3	0.61	0.00666
11.35	0.61	0.00662
11.4	0.61	0.00658
11.45	0.61	0.00653
11.5	0.61	0.00649
11.55	0.61	0.00645
11.6	0.61	0.00641
11.65	0.61	0.00637
11.7	0.61	0.00633
11.75	0.61	0.00629
11.8	0.61	0.00624
11.85	0.61	0.0062
11.9	0.61	0.00616
11.95	0.61	0.00612
12	0.61	0.00608
12.05	0.61	0.00604
12.1	0.61	0.006
12.15	0.61	0.00596
12.2	0.61	0.00592
12.25	0.61	0.00588
12.3	0.61	0.00584
12.35	0.61	0.0058
12.4	0.61	0.00576
12.45	0.61	0.00572
12.5	0.61	0.00568
12.55	0.61	0.00564
12.6	0.61	0.0056
12.65	0.61	0.00557
12.7	0.61	0.00553
12.75	0.61	0.00549
12.8	0.61	0.00545
12.85	0.61	0.00541
12.9	0.61	0.00537
12.95	0.61	0.00533
13	0.61	0.0053
13.05	0.61	0.00526
13.1	0.61	0.00522
13.15	0.61	0.00518
13.2	0.61	0.00515
13.25	0.61	0.00511
13.3	0.61	0.00507
13.35	0.61	0.00504
13.4	0.61	0.005
13.45	0.61	0.00496
13.5	0.61	0.00493
13.55	0.61	0.00489
13.6	0.61	0.00485
13.65	0.61	0.00482
13.7	0.61	0.00478
13.75	0.61	0.00475
13.8	0.61	0.00471
13.85	0.61	0.00467
13.9	0.61	0.00464
13.95	0.61	0.0046
14	0.61	0.00457
14.05	0.61	0.00453
14.1	0.61	0.0045
14.15	0.61	0.00447
14.2	0.61	0.00443
14.25	0.61	0.0044
14.3	0.61	0.00436
14.35	0.61	0.00433
14.4	0.61	0.0043
14.45	0.61	0.00426
14.5	0.61	0.00423
14.55	0.61	0.0042
14.6	0.61	0.00416
14.65	0.61	0.00413
14.7	0.61	0.0041
14.75	0.61	0.00407
14.8	0.61	0.00403
14.85	0.61	0.004
14.9	0.61	0.00397
14.95	0.61	0.00394
15	0.61	0.00391
15.05	0.61	0.00388
15.1	0.61	0.00384
15.15	0.61	0.00381
15.2	0.61	0.00378
15.25	0.61	0.00375
15.3	0.61	0.00372
15.35	0.61	0.00369
15.4	0.61	0.00366
15.45	0.61	0.00363
15.5	0.61	0.0036
15.55	0.61	0.00357
15.6	0.61	0.00354
15.65	0.61	0.00351
15.7	0.61	0.00348
15.75	0.61	0.00346
15.8	0.61	0.00343
15.85	0.61	0.0034
15.9	0.61	0.00337
15.95	0.61	0.00334
16	0.61	0.00331
16.05	0.61	0.00329
16.1	0.61	0.00326
16.15	0.61	0.00323
16.2	0.61	0.0032
16.25	0.61	0.00318
16.3	0.61	0.00315
16.35	0.61	0.00314
16.4	0.61	0.00314
16.45	0.61	0.00319
16.5	0.61	0.00327
16.55	0.61	0.00341
16.6	0.61	0.00358
16.65	0.61	0.00377
16.7	0.61	0.00399
16.75	0.61	0.00423
16.8	0.61	0.00453
16.85	0.61	0.00488
16.9	0.61	0.00529
16.95	0.61	0.00573
17	0.61	0.00618
17.05	0.61	0.0066
17.1	0.61	0.00705
17.15	0.61	0.00738
17.2	0.61	0.00763
17.25	0.61	0.00772
17.3	0.61	0.00764
17.35	0.61	0.0074
17.4	0.61	0.00703
17.45	0.61	0.00659
17.5	0.61	0.00611
17.55	0.61	0.00563
17.6	0.61	0.00511
17.65	0.61	0.00468
17.7	0.61	0.00441
17.75	0.61	0.00432
17.8	0.61	0.00443
17.85	0.61	0.00469
17.9	0.61	0.00501
17.95	0.61	0.00535
18	0.61	0.0057
18.05	0.61	0.006
18.1	0.61	0.00625
18.15	0.61	0.00647
18.2	0.61	0.00666
18.25	0.61	0.00678
18.3	0.61	0.00685
18.35	0.61	0.00688
18.4	0.61	0.00676
18.45	0.61	0.00658
18.5	0.61	0.00638
18.55	0.61	0.00589
18.6	0.61	0.00543
18.65	0.61	0.00498
18.7	0.61	0.00444
18.75	0.61	0.00386
18.8	0.61	0.00332
18.85	0.61	0.00281
18.9	0.61	0.00244
18.95	0.61	0.00231
19	0.61	0.00242
19.05	0.61	0.00279
19.1	0.61	0.00321
19.15	0.61	0.00371
19.2	0.61	0.00427
19.25	0.61	0.00469
19.3	0.61	0.0049
19.35	0.61	0.00524
19.4	0.61	0.00541
19.45	0.61	0.00542
19.5	0.61	0.00546
19.55	0.61	0.00537
19.6	0.61	0.005
19.65	0.61	0.00455
19.7	0.61	0.00419
19.75	0.61	0.00375
19.8	0.61	0.00316
19.85	0.61	0.00267
19.9	0.61	0.00234
19.95	0.61	0.00208
20	0.61	0.00209
20.05	0.61	0.00238
20.1	0.61	0.00274
20.15	0.61	0.00329
20.2	0.61	0.00385
20.25	0.61	0.00405
20.3	0.61	0.00425
20.35	0.61	0.00461
20.4	0.61	0.00495
20.45	0.61	0.00528
20.5	0.61	0.00543
20.55	0.61	0.00567
20.6	0.61	0.00562
20.65	0.61	0.00551
20.7	0.61	0.00554
20.75	0.61	0.00522
20.8	0.61	0.00496
20.85	0.61	0.00451
20.9	0.61	0.00414
20.95	0.61	0.00364
21	0.61	0.00317
-8	0.665	0.0044
-7.95	0.665	0.00465
-7.9	0.665	0.00499
-7.85	0.665	0.00519
-7.8	0.665	0.00536
-7.75	0.665	0.0054
-7.7	0.665	0.00543
-7.65	0.665	0.0056
-7.6	0.665	0.00567
-7.55	0.665	0.00589
-7.5	0.665	0.00602
-7.45	0.665	0.00622
-7.4	0.665	0.00639
-7.35	0.665	0.00646
-7.3	0.665	0.00656
-7.25	0.665	0.00661
-7.2	0.665	0.00664
-7.15	0.665	0.0067
-7.1	0.665	0.00675
-7.05	0.665	0.0068
-7	0.665	0.00686
-6.95	0.665	0.00695
-6.9	0.665	0.00705
-6.85	0.665	0.00718
-6.8	0.665	0.00741
-6.75	0.665	0.00749
-6.7	0.665	0.00775
-6.65	0.665	0.008
-6.6	0.665	0.00819
-6.55	0.665	0.00854
-6.5	0.665	0.00895
-6.45	0.665	0.00932
-6.4	0.665	0.00987
-6.35	0.665	0.01002
-6.3	0.665	0.01037
-6.25	0.665	0.0108
-6.2	0.665	0.01095
-6.15	0.665	0.01111
-6.1	0.665	0.0113
-6.05	0.665	0.01152
-6	0.665	0.01149
-5.95	0.665	0.01142
-5.9	0.665	0.01122
-5.85	0.665	0.01092
-5.8	0.665	0.01048
-5.75	0.665	0.01019
-5.7	0.665	0.00987
-5.65	0.665	0.00948
-5.6	0.665	0.0095
-5.55	0.665	0.00948
-5.5	0.665	0.00944
-5.45	0.665	0.00953
-5.4	0.665	0.00973
-5.35	0.665	0.00976
-5.3	0.665	0.00985
-5.25	0.665	0.00989
-5.2	0.665	0.01006
-5.15	0.665	0.01009
-5.1	0.665	0.01017
-5.05	0.665	0.01023
-5	0.665	0.01028
-4.95	0.665	0.0103
-4.9	0.665	0.01033
-4.85	0.665	0.01039
-4.8	0.665	0.01051
-4.75	0.665	0.01066
-4.7	0.665	0.01074
-4.65	0.665	0.0108
-4.6	0.665	0.01086
-4.55	0.665	0.01092
-4.5	0.665	0.01098
-4.45	0.665	0.01104
-4.4	0.665	0.0111
-4.35	0.665	0.01117
-4.3	0.665	0.01123
-4.25	0.665	0.01129
-4.2	0.665	0.01135
-4.15	0.665	0.01141
-4.1	0.665	0.01147
-4.05	0.665	0.01153
-4	0.665	0.01159
-3.95	0.665	0.01165
-3.9	0.665	0.01171
-3.85	0.665	0.01176
-3.8	0.665	0.01182
-3.75	0.665	0.01188
-3.7	0.665	0.01194
-3.65	0.665	0.012
-3.6	0.665	0.01206
-3.55	0.665	0.01211
-3.5	0.665	0.01217
-3.45	0.665	0.01223
-3.4	0.665	0.01229
-3.35	0.665	0.01234
-3.3	0.665	0.0124
-3.25	0.665	0.01245
-3.2	0.665	0.01251
-3.15	0.665	0.01257
-3.1	0.665	0.01262
-3.05	0.665	0.01268
-3	0.665	0.01273
-2.95	0.665	0.01279
-2.9	0.665	0.01284
-2.85	0.665	0.01289
-2.8	0.665	0.01295
-2.75	0.665	0.013
-2.7	0.665	0.01305
-2.65	0.665	0.01311
-2.6	0.665	0.01316
-2.55	0.665	0.01321
-2.5	0.665	0.01326
-2.45	0.665	0.01331
-2.4	0.665	0.01336
-2.35	0.665	0.01341
-2.3	0.665	0.01346
-2.25	0.665	0.01351
-2.2	0.665	0.01356
-2.15	0.665	0.01361
-2.1	0.665	0.01366
-2.05	0.665	0.01371
-2	0.665	0.01375
-1.95	0.665	0.0138
-1.9	0.665	0.01385
-1.85	0.665	0.01389
-1.8	0.665	0.01394
-1.75	0.665	0.01399
-1.7	0.665	0.01403
-1.65	0.665	0.01408
-1.6	0.665	0.01412
-1.55	0.665	0.01416
-1.5	0.665	0.01421
-1.45	0.665	0.01425
-1.4	0.665	0.01429
-1.35	0.665	0.01433
-1.3	0.665	0.01437
-1.25	0.665	0.01442
-1.2	0.665	0.01446
-1.15	0.665	0.0145
-1.1	0.665	0.01454
-1.05	0.665	0.01457
-1	0.665	0.01461
-0.95	0.665	0.01465
-0.9	0.665	0.01469
-0.85	0.665	0.01472
-0.8	0.665	0.01476
-0.75	0.665	0.0148
-0.7	0.665	0.01483
-0.65	0.665	0.01487
-0.6	0.665	0.0149
-0.55	0.665	0.01493
-0.5	0.665	0.01497
-0.45	0.665	0.015
-0.4	0.665	0.01503
-0.35	0.665	0.01506
-0.3	0.665	0.01509
-0.25	0.665	0.01512
-0.2	0.665	0.01515
-0.15	0.665	0.01518
-0.1	0.665	0.01521
-0.05	0.665	0.01524
0	0.665	0.01527
0.05	0.665	0.0153
0.1	0.665	0.01532
0.15	0.665	0.01535
0.2	0.665	0.01537
0.25	0.665	0.0154
0.3	0.665	0.01542
0.35	0.665	0.01544
0.4	0.665	0.01547
0.45	0.665	0.01549
0.5	0.665	0.01551
0.55	0.665	0.01553
0.6	0.665	0.01555
0.65	0.665	0.01557
0.7	0.665	0.01559
0.75	0.665	0.01561
0.8	0.665	0.01563
0.85	0.665	0.01565
0.9	0.665	0.01566
0.95	0.665	0.01568
1	0.665	0.01569
1.05	0.665	0.01571
1.1	0.665	0.01572
1.15	0.665	0.01574
1.2	0.665	0.01575
1.25	0.665	0.01576
1.3	0.665	0.01577
1.35	0.665	0.01579
1.4	0.665	0.0158
1.45	0.665	0.01581
1.5	0.665	0.01582
1.55	0.665	0.01582
1.6	0.665	0.01583
1.65	0.665	0.01584
1.7	0.665	0.01585
1.75	0.665	0.01585
1.8	0.665	0.01586
1.85	0.665	0.01586
1.9	0.665	0.01587
1.95	0.665	0.01587
2	0.665	0.01587
2.05	0.665	0.01588
2.1	0.665	0.01588
2.15	0.665	0.01588
2.2	0.665	0.01588
2.25	0.665	0.01588
2.3	0.665	0.01588
2.35	0.665	0.01588
2.4	0.665	0.01588
2.45	0.665	0.01587
2.5	0.665	0.01587
2.55	0.665	0.01587
2.6	0.665	0.01586
2.65	0.665	0.01586
2.7	0.665	0.01585
2.75	0.665	0.01584
2.8	0.665	0.01584
2.85	0.665	0.01583
2.9	0.665	0.01582
2.95	0.665	0.01581
3	0.665	0.0158
3.05	0.665	0.01579
3.1	0.665	0.01578
3.15	0.665	0.01577
3.2	0.665	0.01576
3.25	0.665	0.01575
3.3	0.665	0.01574
3.35	0.665	0.01572
3.4	0.665	0.01571
3.45	0.665	0.01569
3.5	0.665	0.01568
3.55	0.665	0.01566
3.6	0.665	0.01564
3.65	0.665	0.01563
3.7	0.665	0.01561
3.75	0.665	0.01559
3.8	0.665	0.01557
3.85	0.665	0.01555
3.9	0.665	0.01553
3.95	0.665	0.01551
4	0.665	0.01549
4.05	0.665	0.01547
4.1	0.665	0.01545
4.15	0.665	0.01542
4.2	0.665	0.0154
4.25	0.665	0.01538
4.3	0.665	0.01535
4.35	0.665	0.01533
4.4	0.665	0.0153
4.45	0.665	0.01528
4.5	0.665	0.01525
4.55	0.665	0.01522
4.6	0.665	0.0152
4.65	0.665	0.01517
4.7	0.665	0.01514
4.75	0.665	0.01511
[truncated: 35,766 more rows]

## Sheet: Fig 3D
X1	Y1	Z1
-8	0.5	0.03266
-7.95	0.5	0.03652
-7.9	0.5	0.03838
-7.85	0.5	0.03775
-7.8	0.5	0.03455
-7.75	0.5	0.02884
-7.7	0.5	0.02116
-7.65	0.5	0.01268
-7.6	0.5	0.00533
-7.55	0.5	0.00487
-7.5	0.5	0.00851
-7.45	0.5	0.01071
-7.4	0.5	0.01124
-7.35	0.5	0.01089
-7.3	0.5	0.01045
-7.25	0.5	0.00998
-7.2	0.5	0.00965
-7.15	0.5	0.00957
-7.1	0.5	0.0093
-7.05	0.5	0.00947
-7	0.5	0.00982
-6.95	0.5	0.01012
-6.9	0.5	0.00947
-6.85	0.5	0.00684
-6.8	0.5	0.00322
-6.75	0.5	0.00561
-6.7	0.5	0.01155
-6.65	0.5	0.01745
-6.6	0.5	0.02282
-6.55	0.5	0.02701
-6.5	0.5	0.02947
-6.45	0.5	0.02988
-6.4	0.5	0.02818
-6.35	0.5	0.02494
-6.3	0.5	0.02093
-6.25	0.5	0.01655
-6.2	0.5	0.01311
-6.15	0.5	0.01065
-6.1	0.5	0.00948
-6.05	0.5	0.00981
-6	0.5	0.01119
-5.95	0.5	0.01305
-5.9	0.5	0.01465
-5.85	0.5	0.01571
-5.8	0.5	0.01609
-5.75	0.5	0.01598
-5.7	0.5	0.01535
-5.65	0.5	0.01394
-5.6	0.5	0.01219
-5.55	0.5	0.00983
-5.5	0.5	0.00717
-5.45	0.5	0.00464
-5.4	0.5	0.00325
-5.35	0.5	0.00505
-5.3	0.5	0.00773
-5.25	0.5	0.00989
-5.2	0.5	0.01119
-5.15	0.5	0.01169
-5.1	0.5	0.01133
-5.05	0.5	0.01074
-5	0.5	0.01029
-4.95	0.5	0.00961
-4.9	0.5	0.00901
-4.85	0.5	0.00827
-4.8	0.5	0.00764
-4.75	0.5	0.00813
-4.7	0.5	0.0096
-4.65	0.5	0.01135
-4.6	0.5	0.01338
-4.55	0.5	0.01525
-4.5	0.5	0.01667
-4.45	0.5	0.01765
-4.4	0.5	0.01798
-4.35	0.5	0.01772
-4.3	0.5	0.01697
-4.25	0.5	0.01594
-4.2	0.5	0.01475
-4.15	0.5	0.01293
-4.1	0.5	0.01072
-4.05	0.5	0.0081
-4	0.5	0.00588
-3.95	0.5	0.00397
-3.9	0.5	0.0029
-3.85	0.5	0.0025
-3.8	0.5	0.00249
-3.75	0.5	0.00262
-3.7	0.5	0.00268
-3.65	0.5	0.00275
-3.6	0.5	0.00273
-3.55	0.5	0.00277
-3.5	0.5	0.00282
-3.45	0.5	0.00292
-3.4	0.5	0.00303
-3.35	0.5	0.00317
-3.3	0.5	0.00333
-3.25	0.5	0.00346
-3.2	0.5	0.00354
-3.15	0.5	0.0036
-3.1	0.5	0.00362
-3.05	0.5	0.00362
-3	0.5	0.00361
-2.95	0.5	0.0036
-2.9	0.5	0.00359
-2.85	0.5	0.00358
-2.8	0.5	0.00357
-2.75	0.5	0.00356
-2.7	0.5	0.00355
-2.65	0.5	0.00354
-2.6	0.5	0.00353
-2.55	0.5	0.00351
-2.5	0.5	0.0035
-2.45	0.5	0.00349
-2.4	0.5	0.00348
-2.35	0.5	0.00346
-2.3	0.5	0.00345
-2.25	0.5	0.00344
-2.2	0.5	0.00343
-2.15	0.5	0.00341
-2.1	0.5	0.0034
-2.05	0.5	0.00338
-2	0.5	0.00337
-1.95	0.5	0.00336
-1.9	0.5	0.00334
-1.85	0.5	0.00333
-1.8	0.5	0.00331
-1.75	0.5	0.0033
-1.7	0.5	0.00328
-1.65	0.5	0.00327
-1.6	0.5	0.00325
-1.55	0.5	0.00323
-1.5	0.5	0.00322
-1.45	0.5	0.0032
-1.4	0.5	0.00319
-1.35	0.5	0.00317
-1.3	0.5	0.00315
-1.25	0.5	0.00314
-1.2	0.5	0.00312
-1.15	0.5	0.0031
-1.1	0.5	0.00309
-1.05	0.5	0.00307
-1	0.5	0.00305
-0.95	0.5	0.00303
-0.9	0.5	0.00301
-0.85	0.5	0.003
-0.8	0.5	0.00298
-0.75	0.5	0.00296
-0.7	0.5	0.00294
-0.65	0.5	0.00292
-0.6	0.5	0.0029
-0.55	0.5	0.00289
-0.5	0.5	0.00287
-0.45	0.5	0.00285
-0.4	0.5	0.00283
-0.35	0.5	0.00281
-0.3	0.5	0.00279
-0.25	0.5	0.00277
-0.2	0.5	0.00275
-0.15	0.5	0.00273
-0.1	0.5	0.00271
-0.05	0.5	0.00269
0	0.5	0.00267
0.05	0.5	0.00265
0.1	0.5	0.00263
0.15	0.5	0.00261
0.2	0.5	0.00259
0.25	0.5	0.00257
0.3	0.5	0.00255
0.35	0.5	0.00253
0.4	0.5	0.00251
0.45	0.5	0.00249
0.5	0.5	0.00247
0.55	0.5	0.00245
0.6	0.5	0.00243
0.65	0.5	0.00241
0.7	0.5	0.00239
0.75	0.5	0.00237
0.8	0.5	0.00235
0.85	0.5	0.00233
0.9	0.5	0.00231
0.95	0.5	0.00229
1	0.5	0.00227
1.05	0.5	0.00225
1.1	0.5	0.00223
1.15	0.5	0.00221
1.2	0.5	0.00219
1.25	0.5	0.00218
1.3	0.5	0.00216
1.35	0.5	0.00214
1.4	0.5	0.00212
1.45	0.5	0.0021
1.5	0.5	0.00209
1.55	0.5	0.00207
1.6	0.5	0.00205
1.65	0.5	0.00203
1.7	0.5	0.00202
1.75	0.5	0.002
1.8	0.5	0.00199
1.85	0.5	0.00197
1.9	0.5	0.00196
1.95	0.5	0.00194
2	0.5	0.00193
2.05	0.5	0.00191
2.1	0.5	0.0019
2.15	0.5	0.00189
2.2	0.5	0.00187
2.25	0.5	0.00186
2.3	0.5	0.00185
2.35	0.5	0.00184
2.4	0.5	0.00183
2.45	0.5	0.00182
2.5	0.5	0.00181
2.55	0.5	0.0018
2.6	0.5	0.0018
2.65	0.5	0.00179
2.7	0.5	0.00178
2.75	0.5	0.00178
2.8	0.5	0.00177
2.85	0.5	0.00177
2.9	0.5	0.00177
2.95	0.5	0.00176
3	0.5	0.00176
3.05	0.5	0.00176
3.1	0.5	0.00176
3.15	0.5	0.00176
3.2	0.5	0.00176
3.25	0.5	0.00177
3.3	0.5	0.00177
3.35	0.5	0.00177
3.4	0.5	0.00178
3.45	0.5	0.00178
3.5	0.5	0.00179
3.55	0.5	0.0018
3.6	0.5	0.0018
3.65	0.5	0.00181
3.7	0.5	0.00182
3.75	0.5	0.00183
3.8	0.5	0.00184
3.85	0.5	0.00186
3.9	0.5	0.00187
3.95	0.5	0.00188
4	0.5	0.0019
4.05	0.5	0.00191
4.1	0.5	0.00193
4.15	0.5	0.00194
4.2	0.5	0.00196
4.25	0.5	0.00198
4.3	0.5	0.002
4.35	0.5	0.00202
4.4	0.5	0.00204
4.45	0.5	0.00206
4.5	0.5	0.00208
4.55	0.5	0.0021
4.6	0.5	0.00212
4.65	0.5	0.00214
4.7	0.5	0.00217
4.75	0.5	0.00219
4.8	0.5	0.00221
4.85	0.5	0.00224
4.9	0.5	0.00226
4.95	0.5	0.00229
5	0.5	0.00231
5.05	0.5	0.00234
5.1	0.5	0.00237
5.15	0.5	0.00239
5.2	0.5	0.00242
5.25	0.5	0.00245
5.3	0.5	0.00248
5.35	0.5	0.0025
5.4	0.5	0.00253
5.45	0.5	0.00256
5.5	0.5	0.00259
5.55	0.5	0.00262
5.6	0.5	0.00265
5.65	0.5	0.00268
5.7	0.5	0.00271
5.75	0.5	0.00274
5.8	0.5	0.00277
5.85	0.5	0.0028
5.9	0.5	0.00283
5.95	0.5	0.00287
6	0.5	0.0029
6.05	0.5	0.00293
6.1	0.5	0.00296
6.15	0.5	0.00299
6.2	0.5	0.00302
6.25	0.5	0.00306
6.3	0.5	0.00309
6.35	0.5	0.00312
6.4	0.5	0.00315
6.45	0.5	0.00319
6.5	0.5	0.00322
6.55	0.5	0.00325
6.6	0.5	0.00328
6.65	0.5	0.00332
6.7	0.5	0.00335
6.75	0.5	0.00338
6.8	0.5	0.00342
6.85	0.5	0.00345
6.9	0.5	0.00348
6.95	0.5	0.00352
7	0.5	0.00355
7.05	0.5	0.00358
7.1	0.5	0.00362
7.15	0.5	0.00365
7.2	0.5	0.00368
7.25	0.5	0.00372
7.3	0.5	0.00375
7.35	0.5	0.00378
7.4	0.5	0.00382
7.45	0.5	0.00385
7.5	0.5	0.00388
7.55	0.5	0.00392
7.6	0.5	0.00395
7.65	0.5	0.00398
7.7	0.5	0.00401
7.75	0.5	0.00405
7.8	0.5	0.00408
7.85	0.5	0.00411
7.9	0.5	0.00415
7.95	0.5	0.00418
8	0.5	0.00421
8.05	0.5	0.00424
8.1	0.5	0.00428
8.15	0.5	0.00431
8.2	0.5	0.00434
8.25	0.5	0.00437
8.3	0.5	0.0044
8.35	0.5	0.00444
8.4	0.5	0.00447
8.45	0.5	0.0045
8.5	0.5	0.00453
8.55	0.5	0.00456
8.6	0.5	0.00459
8.65	0.5	0.00462
8.7	0.5	0.00466
8.75	0.5	0.00469
8.8	0.5	0.00472
8.85	0.5	0.00475
8.9	0.5	0.00478
8.95	0.5	0.00481
9	0.5	0.00484
9.05	0.5	0.00487
9.1	0.5	0.0049
9.15	0.5	0.00493
9.2	0.5	0.00496
9.25	0.5	0.00499
9.3	0.5	0.00502
9.35	0.5	0.00505
9.4	0.5	0.00507
9.45	0.5	0.0051
9.5	0.5	0.00513
9.55	0.5	0.00516
9.6	0.5	0.00519
9.65	0.5	0.00522
9.7	0.5	0.00524
9.75	0.5	0.00527
9.8	0.5	0.0053
9.85	0.5	0.00533
9.9	0.5	0.00535
9.95	0.5	0.00538
10	0.5	0.00541
10.05	0.5	0.00543
10.1	0.5	0.00546
10.15	0.5	0.00548
10.2	0.5	0.00551
10.25	0.5	0.00553
10.3	0.5	0.00556
10.35	0.5	0.00558
10.4	0.5	0.00561
10.45	0.5	0.00563
10.5	0.5	0.00566
10.55	0.5	0.00568
10.6	0.5	0.00571
10.65	0.5	0.00573
10.7	0.5	0.00575
10.75	0.5	0.00578
10.8	0.5	0.0058
10.85	0.5	0.00582
10.9	0.5	0.00584
10.95	0.5	0.00587
11	0.5	0.00589
11.05	0.5	0.00591
11.1	0.5	0.00593
11.15	0.5	0.00595
11.2	0.5	0.00597
11.25	0.5	0.00599
11.3	0.5	0.00602
11.35	0.5	0.00604
11.4	0.5	0.00606
11.45	0.5	0.00608
11.5	0.5	0.00609
11.55	0.5	0.00611
11.6	0.5	0.00613
11.65	0.5	0.00615
11.7	0.5	0.00617
11.75	0.5	0.00619
11.8	0.5	0.00621
11.85	0.5	0.00622
11.9	0.5	0.00624
11.95	0.5	0.00626
12	0.5	0.00627
12.05	0.5	0.00629
12.1	0.5	0.00631
12.15	0.5	0.00632
12.2	0.5	0.00634
12.25	0.5	0.00635
12.3	0.5	0.00637
12.35	0.5	0.00638
12.4	0.5	0.0064
12.45	0.5	0.00641
12.5	0.5	0.00643
12.55	0.5	0.00644
12.6	0.5	0.00646
12.65	0.5	0.00647
12.7	0.5	0.00648
12.75	0.5	0.00649
12.8	0.5	0.00651
12.85	0.5	0.00652
12.9	0.5	0.00653
12.95	0.5	0.00654
13	0.5	0.00655
13.05	0.5	0.00656
13.1	0.5	0.00658
13.15	0.5	0.00659
13.2	0.5	0.0066
13.25	0.5	0.00661
13.3	0.5	0.00662
13.35	0.5	0.00662
13.4	0.5	0.00663
13.45	0.5	0.00664
13.5	0.5	0.00665
13.55	0.5	0.00666
13.6	0.5	0.00667
13.65	0.5	0.00668
13.7	0.5	0.00668
13.75	0.5	0.00669
13.8	0.5	0.0067
13.85	0.5	0.0067
13.9	0.5	0.00671
13.95	0.5	0.00672
14	0.5	0.00672
14.05	0.5	0.00673
14.1	0.5	0.00673
14.15	0.5	0.00674
14.2	0.5	0.00674
14.25	0.5	0.00675
14.3	0.5	0.00675
14.35	0.5	0.00675
14.4	0.5	0.00676
14.45	0.5	0.00676
14.5	0.5	0.00676
14.55	0.5	0.00677
14.6	0.5	0.00677
14.65	0.5	0.00677
14.7	0.5	0.00677
14.75	0.5	0.00677
14.8	0.5	0.00677
14.85	0.5	0.00678
14.9	0.5	0.00678
14.95	0.5	0.00678
15	0.5	0.00678
15.05	0.5	0.00678
15.1	0.5	0.00678
15.15	0.5	0.00678
15.2	0.5	0.00678
15.25	0.5	0.00677
15.3	0.5	0.00677
15.35	0.5	0.00677
15.4	0.5	0.00677
15.45	0.5	0.00677
15.5	0.5	0.00676
15.55	0.5	0.00676
15.6	0.5	0.00676
15.65	0.5	0.00676
15.7	0.5	0.00675
15.75	0.5	0.00675
15.8	0.5	0.00674
15.85	0.5	0.00674
15.9	0.5	0.00674
15.95	0.5	0.00673
16	0.5	0.00673
16.05	0.5	0.00672
16.1	0.5	0.00671
16.15	0.5	0.0067
16.2	0.5	0.00669
16.25	0.5	0.00669
16.3	0.5	0.00675
16.35	0.5	0.00688
16.4	0.5	0.00712
16.45	0.5	0.00748
16.5	0.5	0.00793
16.55	0.5	0.00841
16.6	0.5	0.00886
16.65	0.5	0.0092
16.7	0.5	0.00943
16.75	0.5	0.00951
16.8	0.5	0.00955
16.85	0.5	0.00962
16.9	0.5	0.00992
16.95	0.5	0.01044
17	0.5	0.01119
17.05	0.5	0.01201
17.1	0.5	0.01261
17.15	0.5	0.0129
17.2	0.5	0.01294
17.25	0.5	0.01263
17.3	0.5	0.01211
17.35	0.5	0.0115
17.4	0.5	0.01094
17.45	0.5	0.01061
17.5	0.5	0.01061
17.55	0.5	0.0109
17.6	0.5	0.01139
17.65	0.5	0.01193
17.7	0.5	0.01235
17.75	0.5	0.01252
17.8	0.5	0.01236
17.85	0.5	0.01183
17.9	0.5	0.01094
17.95	0.5	0.00978
18	0.5	0.00854
18.05	0.5	0.00747
18.1	0.5	0.00676
18.15	0.5	0.00642
18.2	0.5	0.00631
18.25	0.5	0.00639
18.3	0.5	0.00678
18.35	0.5	0.00752
18.4	0.5	0.00859
18.45	0.5	0.00983
18.5	0.5	0.01103
18.55	0.5	0.01208
18.6	0.5	0.01295
18.65	0.5	0.01383
18.7	0.5	0.01482
18.75	0.5	0.01583
18.8	0.5	0.01659
18.85	0.5	0.01709
18.9	0.5	0.01744
18.95	0.5	0.01774
19	0.5	0.01795
19.05	0.5	0.01793
19.1	0.5	0.01746
19.15	0.5	0.01645
19.2	0.5	0.0151
19.25	0.5	0.01349
19.3	0.5	0.01166
19.35	0.5	0.00979
19.4	0.5	0.00825
19.45	0.5	0.00819
19.5	0.5	0.0099
19.55	0.5	0.01237
19.6	0.5	0.01459
19.65	0.5	0.01607
19.7	0.5	0.01668
19.75	0.5	0.0164
19.8	0.5	0.01526
19.85	0.5	0.01364
19.9	0.5	0.01181
19.95	0.5	0.00933
20	0.5	0.00605
20.05	0.5	0.00195
20.1	0.5	0.00354
20.15	0.5	0.00856
20.2	0.5	0.01325
20.25	0.5	0.01706
20.3	0.5	0.01972
20.35	0.5	0.02129
20.4	0.5	0.02199
20.45	0.5	0.02226
20.5	0.5	0.02238
20.55	0.5	0.02235
20.6	0.5	0.02217
20.65	0.5	0.02132
20.7	0.5	0.0191
20.75	0.5	0.01566
20.8	0.5	0.01258
20.85	0.5	0.01301
20.9	0.5	0.0174
20.95	0.5	0.0232
21	0.5	0.02888
-8	0.555	0.0294
-7.95	0.555	0.03268
-7.9	0.555	0.03429
-7.85	0.555	0.03383
-7.8	0.555	0.03126
-7.75	0.555	0.02663
-7.7	0.555	0.02044
-7.65	0.555	0.01378
-7.6	0.555	0.00839
-7.55	0.555	0.0067
-7.5	0.555	0.00807
-7.45	0.555	0.0094
-7.4	0.555	0.00979
-7.35	0.555	0.00959
-7.3	0.555	0.00932
-7.25	0.555	0.00903
-7.2	0.555	0.00882
-7.15	0.555	0.00879
-7.1	0.555	0.00862
-7.05	0.555	0.00878
-7	0.555	0.00908
-6.95	0.555	0.00934
-6.9	0.555	0.00882
-6.85	0.555	0.00659
-6.8	0.555	0.00276
-6.75	0.555	0.0025
-6.7	0.555	0.00754
-6.65	0.555	0.01241
-6.6	0.555	0.01682
-6.55	0.555	0.02024
-6.5	0.555	0.02225
-6.45	0.555	0.02261
-6.4	0.555	0.02129
-6.35	0.555	0.0188
-6.3	0.555	0.01585
-6.25	0.555	0.01293
-6.2	0.555	0.01112
-6.15	0.555	0.01045
-6.1	0.555	0.01088
-6.05	0.555	0.01215
-6	0.555	0.01384
-5.95	0.555	0.01564
-5.9	0.555	0.0171
-5.85	0.555	0.01806
-5.8	0.555	0.01842
-5.75	0.555	0.01837
-5.7	0.555	0.01788
-5.65	0.555	0.01671
-5.6	0.555	0.01524
-5.55	0.555	0.01322
-5.5	0.555	0.01083
-5.45	0.555	0.00829
-5.4	0.555	0.00535
-5.35	0.555	0.00235
-5.3	0.555	0.000616
-5.25	0.555	0.00235
-5.2	0.555	0.00348
-5.15	0.555	0.00392
-5.1	0.555	0.00359
-5.05	0.555	0.00305
-5	0.555	0.00263
-4.95	0.555	0.00204
-4.9	0.555	0.00166
-4.85	0.555	0.00179
-4.8	0.555	0.00327
-4.75	0.555	0.00589
-4.7	0.555	0.0082
-4.65	0.555	0.0102
-4.6	0.555	0.01221
-4.55	0.555	0.01394
-4.5	0.555	0.01519
-4.45	0.555	0.01605
-4.4	0.555	0.01634
-4.35	0.555	0.01615
-4.3	0.555	0.01558
-4.25	0.555	0.01481
-4.2	0.555	0.01396
-4.15	0.555	0.01272
-4.1	0.555	0.01135
-4.05	0.555	0.01
-4	0.555	0.0092
-3.95	0.555	0.00887
-3.9	0.555	0.00892
-3.85	0.555	0.00908
-3.8	0.555	0.00913
-3.75	0.555	0.00907
-3.7	0.555	0.00906
-3.65	0.555	0.00904
-3.6	0.555	0.0091
-3.55	0.555	0.00909
-3.5	0.555	0.00904
-3.45	0.555	0.00892
-3.4	0.555	0.0088
-3.35	0.555	0.00865
-3.3	0.555	0.00849
-3.25	0.555	0.00836
-3.2	0.555	0.00828
-3.15	0.555	0.00822
-3.1	0.555	0.0082
-3.05	0.555	0.00821
-3	0.555	0.00823
-2.95	0.555	0.00826
-2.9	0.555	0.00828
-2.85	0.555	0.00831
-2.8	0.555	0.00833
-2.75	0.555	0.00836
-2.7	0.555	0.00838
-2.65	0.555	0.00841
-2.6	0.555	0.00843
-2.55	0.555	0.00846
-2.5	0.555	0.00848
-2.45	0.555	0.0085
-2.4	0.555	0.00853
-2.35	0.555	0.00855
-2.3	0.555	0.00857
-2.25	0.555	0.0086
-2.2	0.555	0.00862
-2.15	0.555	0.00865
-2.1	0.555	0.00867
-2.05	0.555	0.00869
-2	0.555	0.00871
-1.95	0.555	0.00874
-1.9	0.555	0.00876
-1.85	0.555	0.00878
-1.8	0.555	0.00881
-1.75	0.555	0.00883
-1.7	0.555	0.00885
-1.65	0.555	0.00887
-1.6	0.555	0.0089
-1.55	0.555	0.00892
-1.5	0.555	0.00894
-1.45	0.555	0.00896
-1.4	0.555	0.00898
-1.35	0.555	0.009
-1.3	0.555	0.00903
-1.25	0.555	0.00905
-1.2	0.555	0.00907
-1.15	0.555	0.00909
-1.1	0.555	0.00911
-1.05	0.555	0.00913
-1	0.555	0.00915
-0.95	0.555	0.00917
-0.9	0.555	0.0092
-0.85	0.555	0.00922
-0.8	0.555	0.00924
-0.75	0.555	0.00926
-0.7	0.555	0.00928
-0.65	0.555	0.0093
-0.6	0.555	0.00932
-0.55	0.555	0.00934
-0.5	0.555	0.00936
-0.45	0.555	0.00938
-0.4	0.555	0.0094
-0.35	0.555	0.00942
-0.3	0.555	0.00944
-0.25	0.555	0.00946
-0.2	0.555	0.00948
-0.15	0.555	0.0095
-0.1	0.555	0.00951
-0.05	0.555	0.00953
0	0.555	0.00955
0.05	0.555	0.00957
0.1	0.555	0.00959
0.15	0.555	0.00961
0.2	0.555	0.00963
0.25	0.555	0.00965
0.3	0.555	0.00967
0.35	0.555	0.00968
0.4	0.555	0.0097
0.45	0.555	0.00972
0.5	0.555	0.00974
0.55	0.555	0.00976
0.6	0.555	0.00977
0.65	0.555	0.00979
0.7	0.555	0.00981
0.75	0.555	0.00983
0.8	0.555	0.00985
0.85	0.555	0.00986
0.9	0.555	0.00988
0.95	0.555	0.0099
1	0.555	0.00992
1.05	0.555	0.00993
1.1	0.555	0.00995
1.15	0.555	0.00997
1.2	0.555	0.00999
1.25	0.555	0.01
1.3	0.555	0.01002
1.35	0.555	0.01004
1.4	0.555	0.01005
1.45	0.555	0.01007
1.5	0.555	0.01009
1.55	0.555	0.0101
1.6	0.555	0.01012
1.65	0.555	0.01014
1.7	0.555	0.01015
1.75	0.555	0.01017
1.8	0.555	0.01018
1.85	0.555	0.0102
1.9	0.555	0.01022
1.95	0.555	0.01023
2	0.555	0.01025
2.05	0.555	0.01027
2.1	0.555	0.01028
2.15	0.555	0.0103
2.2	0.555	0.01031
2.25	0.555	0.01033
2.3	0.555	0.01034
2.35	0.555	0.01036
2.4	0.555	0.01038
2.45	0.555	0.01039
2.5	0.555	0.01041
2.55	0.555	0.01042
2.6	0.555	0.01044
2.65	0.555	0.01045
2.7	0.555	0.01047
2.75	0.555	0.01048
2.8	0.555	0.0105
2.85	0.555	0.01051
2.9	0.555	0.01053
2.95	0.555	0.01054
3	0.555	0.01056
3.05	0.555	0.01057
3.1	0.555	0.01059
3.15	0.555	0.0106
3.2	0.555	0.01062
3.25	0.555	0.01063
3.3	0.555	0.01065
3.35	0.555	0.01066
3.4	0.555	0.01067
3.45	0.555	0.01069
3.5	0.555	0.0107
3.55	0.555	0.01072
3.6	0.555	0.01073
3.65	0.555	0.01075
3.7	0.555	0.01076
3.75	0.555	0.01077
3.8	0.555	0.01079
3.85	0.555	0.0108
3.9	0.555	0.01082
3.95	0.555	0.01083
4	0.555	0.01084
4.05	0.555	0.01086
4.1	0.555	0.01087
4.15	0.555	0.01088
4.2	0.555	0.0109
4.25	0.555	0.01091
4.3	0.555	0.01092
4.35	0.555	0.01094
4.4	0.555	0.01095
4.45	0.555	0.01096
4.5	0.555	0.01098
4.55	0.555	0.01099
4.6	0.555	0.011
4.65	0.555	0.01102
4.7	0.555	0.01103
4.75	0.555	0.01104
4.8	0.555	0.01105
4.85	0.555	0.01107
4.9	0.555	0.01108
4.95	0.555	0.01109
5	0.555	0.0111
5.05	0.555	0.01112
5.1	0.555	0.01113
5.15	0.555	0.01114
5.2	0.555	0.01115
5.25	0.555	0.01117
5.3	0.555	0.01118
5.35	0.555	0.01119
5.4	0.555	0.0112
5.45	0.555	0.01121
5.5	0.555	0.01123
5.55	0.555	0.01124
5.6	0.555	0.01125
5.65	0.555	0.01126
5.7	0.555	0.01127
5.75	0.555	0.01128
5.8	0.555	0.01129
5.85	0.555	0.01131
5.9	0.555	0.01132
5.95	0.555	0.01133
6	0.555	0.01134
6.05	0.555	0.01135
6.1	0.555	0.01136
6.15	0.555	0.01137
6.2	0.555	0.01138
6.25	0.555	0.01139
6.3	0.555	0.0114
6.35	0.555	0.01141
6.4	0.555	0.01142
6.45	0.555	0.01143
6.5	0.555	0.01144
6.55	0.555	0.01145
6.6	0.555	0.01146
6.65	0.555	0.01147
6.7	0.555	0.01148
6.75	0.555	0.01149
6.8	0.555	0.0115
6.85	0.555	0.01151
6.9	0.555	0.01152
6.95	0.555	0.01152
7	0.555	0.01153
7.05	0.555	0.01154
7.1	0.555	0.01155
7.15	0.555	0.01156
7.2	0.555	0.01157
7.25	0.555	0.01157
7.3	0.555	0.01158
7.35	0.555	0.01159
7.4	0.555	0.0116
7.45	0.555	0.0116
7.5	0.555	0.01161
7.55	0.555	0.01162
7.6	0.555	0.01163
7.65	0.555	0.01163
7.7	0.555	0.01164
7.75	0.555	0.01165
7.8	0.555	0.01165
7.85	0.555	0.01166
7.9	0.555	0.01166
7.95	0.555	0.01167
8	0.555	0.01168
8.05	0.555	0.01168
8.1	0.555	0.01169
8.15	0.555	0.01169
8.2	0.555	0.0117
8.25	0.555	0.0117
8.3	0.555	0.01171
8.35	0.555	0.01171
8.4	0.555	0.01172
8.45	0.555	0.01172
8.5	0.555	0.01172
8.55	0.555	0.01173
8.6	0.555	0.01173
8.65	0.555	0.01173
8.7	0.555	0.01174
8.75	0.555	0.01174
8.8	0.555	0.01174
8.85	0.555	0.01175
8.9	0.555	0.01175
8.95	0.555	0.01175
9	0.555	0.01175
9.05	0.555	0.01175
9.1	0.555	0.01176
9.15	0.555	0.01176
9.2	0.555	0.01176
9.25	0.555	0.01176
9.3	0.555	0.01176
9.35	0.555	0.01176
9.4	0.555	0.01176
9.45	0.555	0.01176
9.5	0.555	0.01176
9.55	0.555	0.01176
9.6	0.555	0.01176
9.65	0.555	0.01176
9.7	0.555	0.01176
9.75	0.555	0.01176
9.8	0.555	0.01176
9.85	0.555	0.01176
9.9	0.555	0.01175
9.95	0.555	0.01175
10	0.555	0.01175
10.05	0.555	0.01175
10.1	0.555	0.01174
10.15	0.555	0.01174
10.2	0.555	0.01174
10.25	0.555	0.01173
10.3	0.555	0.01173
10.35	0.555	0.01173
10.4	0.555	0.01172
10.45	0.555	0.01172
10.5	0.555	0.01171
10.55	0.555	0.01171
10.6	0.555	0.0117
10.65	0.555	0.0117
10.7	0.555	0.01169
10.75	0.555	0.01169
10.8	0.555	0.01168
10.85	0.555	0.01167
10.9	0.555	0.01167
10.95	0.555	0.01166
11	0.555	0.01165
11.05	0.555	0.01165
11.1	0.555	0.01164
11.15	0.555	0.01163
11.2	0.555	0.01162
11.25	0.555	0.01161
11.3	0.555	0.01161
11.35	0.555	0.0116
11.4	0.555	0.01159
11.45	0.555	0.01158
11.5	0.555	0.01157
11.55	0.555	0.01156
11.6	0.555	0.01155
11.65	0.555	0.01154
11.7	0.555	0.01153
11.75	0.555	0.01152
11.8	0.555	0.0115
11.85	0.555	0.01149
11.9	0.555	0.01148
11.95	0.555	0.01147
12	0.555	0.01146
12.05	0.555	0.01144
12.1	0.555	0.01143
12.15	0.555	0.01142
12.2	0.555	0.0114
12.25	0.555	0.01139
12.3	0.555	0.01138
12.35	0.555	0.01136
12.4	0.555	0.01135
12.45	0.555	0.01133
12.5	0.555	0.01132
12.55	0.555	0.0113
12.6	0.555	0.01129
12.65	0.555	0.01127
12.7	0.555	0.01126
12.75	0.555	0.01124
12.8	0.555	0.01122
12.85	0.555	0.01121
12.9	0.555	0.01119
12.95	0.555	0.01117
13	0.555	0.01115
13.05	0.555	0.01114
13.1	0.555	0.01112
13.15	0.555	0.0111
13.2	0.555	0.01108
13.25	0.555	0.01106
13.3	0.555	0.01104
13.35	0.555	0.01102
13.4	0.555	0.011
13.45	0.555	0.01098
13.5	0.555	0.01096
13.55	0.555	0.01094
13.6	0.555	0.01092
13.65	0.555	0.0109
13.7	0.555	0.01088
13.75	0.555	0.01086
13.8	0.555	0.01084
13.85	0.555	0.01081
13.9	0.555	0.01079
13.95	0.555	0.01077
14	0.555	0.01075
14.05	0.555	0.01072
14.1	0.555	0.0107
14.15	0.555	0.01068
14.2	0.555	0.01065
14.25	0.555	0.01063
14.3	0.555	0.01061
14.35	0.555	0.01058
14.4	0.555	0.01056
14.45	0.555	0.01053
14.5	0.555	0.01051
14.55	0.555	0.01048
14.6	0.555	0.01046
14.65	0.555	0.01043
14.7	0.555	0.0104
14.75	0.555	0.01038
14.8	0.555	0.01035
14.85	0.555	0.01032
14.9	0.555	0.0103
14.95	0.555	0.01027
15	0.555	0.01024
15.05	0.555	0.01022
15.1	0.555	0.01019
15.15	0.555	0.01016
15.2	0.555	0.01013
15.25	0.555	0.0101
15.3	0.555	0.01007
15.35	0.555	0.01005
15.4	0.555	0.01002
15.45	0.555	0.00999
15.5	0.555	0.00996
15.55	0.555	0.00993
15.6	0.555	0.0099
15.65	0.555	0.00987
15.7	0.555	0.00984
15.75	0.555	0.00981
15.8	0.555	0.00978
15.85	0.555	0.00975
15.9	0.555	0.00972
15.95	0.555	0.00968
16	0.555	0.00965
16.05	0.555	0.00962
16.1	0.555	0.00959
16.15	0.555	0.00955
16.2	0.555	0.00952
16.25	0.555	0.00949
16.3	0.555	0.0095
16.35	0.555	0.00957
16.4	0.555	0.00974
16.45	0.555	0.01001
16.5	0.555	0.01038
16.55	0.555	0.01079
16.6	0.555	0.01119
16.65	0.555	0.0115
16.7	0.555	0.0117
16.75	0.555	0.01177
16.8	0.555	0.01178
16.85	0.555	0.01185
16.9	0.555	0.01217
16.95	0.555	0.01275
17	0.555	0.01357
17.05	0.555	0.01445
17.1	0.555	0.01508
17.15	0.555	0.01537
17.2	0.555	0.01539
17.25	0.555	0.01501
17.3	0.555	0.01437
17.35	0.555	0.0135
17.4	0.555	0.01251
17.45	0.555	0.01152
17.5	0.555	0.01067
17.55	0.555	0.01004
17.6	0.555	0.00965
17.65	0.555	0.00947
17.7	0.555	0.00941
17.75	0.555	0.00939
17.8	0.555	0.00932
17.85	0.555	0.00918
17.9	0.555	0.009
17.95	0.555	0.00885
18	0.555	0.00884
18.05	0.555	0.00901
18.1	0.555	0.00927
18.15	0.555	0.00946
18.2	0.555	0.00949
18.25	0.555	0.00937
18.3	0.555	0.00922
18.35	0.555	0.00921
18.4	0.555	0.00941
18.45	0.555	0.00983
18.5	0.555	0.01038
18.55	0.555	0.01094
18.6	0.555	0.01145
18.65	0.555	0.01201
18.7	0.555	0.01268
18.75	0.555	0.01339
18.8	0.555	0.01394
18.85	0.555	0.01431
18.9	0.555	0.01458
18.95	0.555	0.01479
19	0.555	0.01495
19.05	0.555	0.01492
19.1	0.555	0.01449
19.15	0.555	0.0136
19.2	0.555	0.01239
19.25	0.555	0.0109
19.3	0.555	0.00909
19.35	0.555	0.007
19.4	0.555	0.00465
19.45	0.555	0.00321
19.5	0.555	0.00444
19.55	0.555	0.00678
19.6	0.555	0.00879
19.65	0.555	0.01009
19.7	0.555	0.01061
19.75	0.555	0.01036
19.8	0.555	0.00939
19.85	0.555	0.00802
19.9	0.555	0.00648
19.95	0.555	0.00443
20	0.555	0.00189
20.05	0.555	0.0024
20.1	0.555	0.00638
20.15	0.555	0.01058
20.2	0.555	0.01446
20.25	0.555	0.01759
20.3	0.555	0.01977
20.35	0.555	0.02102
20.4	0.555	0.02156
20.45	0.555	0.02173
20.5	0.555	0.02179
20.55	0.555	0.02171
20.6	0.555	0.02151
20.65	0.555	0.02076
20.7	0.555	0.01885
20.75	0.555	0.01586
20.8	0.555	0.01283
20.85	0.555	0.01192
20.9	0.555	0.01431
20.95	0.555	0.01844
21	0.555	0.02282
-8	0.61	0.02501
-7.95	0.61	0.02771
-7.9	0.61	0.02906
-7.85	0.61	0.02875
-7.8	0.61	0.02677
-7.75	0.61	0.02321
-7.7	0.61	0.01854
-7.65	0.61	0.01377
-7.6	0.61	0.01038
-7.55	0.61	0.00946
-7.5	0.61	0.01017
-7.45	0.61	0.01097
-7.4	0.61	0.01126
-7.35	0.61	0.01119
-7.3	0.61	0.01107
-7.25	0.61	0.01093
-7.2	0.61	0.01084
-7.15	0.61	0.01087
-7.1	0.61	0.01079
-7.05	0.61	0.01095
-7	0.61	0.01121
-6.95	0.61	0.01145
-6.9	0.61	0.01111
-6.85	0.61	0.00946
-6.8	0.61	0.00661
-6.75	0.61	0.00357
-6.7	0.61	0.0034
-6.65	0.61	0.00639
-6.6	0.61	0.00962
-6.55	0.61	0.01222
-6.5	0.61	0.01377
-6.45	0.61	0.01405
-6.4	0.61	0.01307
-6.35	0.61	0.01129
-6.3	0.61	0.00942
-6.25	0.61	0.00812
-6.2	0.61	0.00811
-6.15	0.61	0.00908
-6.1	0.61	0.01065
-6.05	0.61	0.01249
-6	0.61	0.01434
-5.95	0.61	0.01611
-5.9	0.61	0.01747
-5.85	0.61	0.01835
-5.8	0.61	0.0187
-5.75	0.61	0.0187
-5.7	0.61	0.01832
-5.65	0.61	0.0174
-5.6	0.61	0.01624
-5.55	0.61	0.01465
-5.5	0.61	0.01282
-5.45	0.61	0.01093
-5.4	0.61	0.00889
-5.35	0.61	0.00712
-5.3	0.61	0.00609
-5.25	0.61	0.00583
-5.2	0.61	0.00595
-5.15	0.61	0.00608
-5.1	0.61	0.00604
-5.05	0.61	0.00593
-5	0.61	0.00585
-4.95	0.61	0.0057
-4.9	0.61	0.00557
-4.85	0.61	0.00543
-4.8	0.61	0.00545
-4.75	0.61	0.00606
-4.7	0.61	0.007
-4.65	0.61	0.008
-4.6	0.61	0.0091
-4.55	0.61	0.01011
-4.5	0.61	0.01086
-4.45	0.61	0.01138
-4.4	0.61	0.01156
-4.35	0.61	0.01148
-4.3	0.61	0.01121
-4.25	0.61	0.01091
-4.2	0.61	0.01064
-4.15	0.61	0.01038
-4.1	0.61	0.01033
-4.05	0.61	0.01065
-4	0.61	0.01125
-3.95	0.61	0.01203
-3.9	0.61	0.0127
-3.85	0.61	0.01318
-3.8	0.61	0.01328
-3.75	0.61	0.01314
-3.7	0.61	0.01311
-3.65	0.61	0.01307
-3.6	0.61	0.01317
-3.55	0.61	0.01317
-3.5	0.61	0.01312
-3.45	0.61	0.01296
-3.4	0.61	0.01281
-3.35	0.61	0.01265
-3.3	0.61	0.01246
-3.25	0.61	0.01233
-3.2	0.61	0.01227
-3.15	0.61	0.01223
-3.1	0.61	0.01224
-3.05	0.61	0.01228
-3	0.61	0.01234
-2.95	0.61	0.0124
-2.9	0.61	0.01245
-2.85	0.61	0.01251
-2.8	0.61	0.01257
-2.75	0.61	0.01263
-2.7	0.61	0.01268
-2.65	0.61	0.01274
-2.6	0.61	0.0128
-2.55	0.61	0.01286
-2.5	0.61	0.01291
-2.45	0.61	0.01297
-2.4	0.61	0.01303
-2.35	0.61	0.01309
-2.3	0.61	0.01314
-2.25	0.61	0.0132
-2.2	0.61	0.01326
-2.15	0.61	0.01331
-2.1	0.61	0.01337
-2.05	0.61	0.01342
-2	0.61	0.01348
-1.95	0.61	0.01354
-1.9	0.61	0.01359
-1.85	0.61	0.01365
-1.8	0.61	0.0137
-1.75	0.61	0.01376
-1.7	0.61	0.01381
-1.65	0.61	0.01387
-1.6	0.61	0.01392
-1.55	0.61	0.01398
-1.5	0.61	0.01403
-1.45	0.61	0.01409
-1.4	0.61	0.01414
-1.35	0.61	0.01419
-1.3	0.61	0.01425
-1.25	0.61	0.0143
-1.2	0.61	0.01435
-1.15	0.61	0.01441
-1.1	0.61	0.01446
-1.05	0.61	0.01451
-1	0.61	0.01457
-0.95	0.61	0.01462
-0.9	0.61	0.01467
-0.85	0.61	0.01472
-0.8	0.61	0.01477
-0.75	0.61	0.01483
-0.7	0.61	0.01488
-0.65	0.61	0.01493
-0.6	0.61	0.01498
-0.55	0.61	0.01503
-0.5	0.61	0.01508
-0.45	0.61	0.01513
-0.4	0.61	0.01518
-0.35	0.61	0.01523
-0.3	0.61	0.01528
-0.25	0.61	0.01533
-0.2	0.61	0.01538
-0.15	0.61	0.01543
-0.1	0.61	0.01548
-0.05	0.61	0.01553
0	0.61	0.01557
0.05	0.61	0.01562
0.1	0.61	0.01567
0.15	0.61	0.01572
0.2	0.61	0.01576
0.25	0.61	0.01581
0.3	0.61	0.01586
0.35	0.61	0.0159
0.4	0.61	0.01595
0.45	0.61	0.016
0.5	0.61	0.01604
0.55	0.61	0.01609
0.6	0.61	0.01613
0.65	0.61	0.01618
0.7	0.61	0.01622
0.75	0.61	0.01627
0.8	0.61	0.01631
0.85	0.61	0.01635
0.9	0.61	0.0164
0.95	0.61	0.01644
1	0.61	0.01648
1.05	0.61	0.01652
1.1	0.61	0.01657
1.15	0.61	0.01661
1.2	0.61	0.01665
1.25	0.61	0.01669
1.3	0.61	0.01673
1.35	0.61	0.01677
1.4	0.61	0.01681
1.45	0.61	0.01685
1.5	0.61	0.01689
1.55	0.61	0.01693
1.6	0.61	0.01697
1.65	0.61	0.01701
1.7	0.61	0.01705
1.75	0.61	0.01709
1.8	0.61	0.01712
1.85	0.61	0.01716
1.9	0.61	0.0172
1.95	0.61	0.01723
2	0.61	0.01727
2.05	0.61	0.01731
2.1	0.61	0.01734
2.15	0.61	0.01738
2.2	0.61	0.01741
2.25	0.61	0.01745
2.3	0.61	0.01748
2.35	0.61	0.01752
2.4	0.61	0.01755
2.45	0.61	0.01758
2.5	0.61	0.01762
2.55	0.61	0.01765
2.6	0.61	0.01768
2.65	0.61	0.01771
2.7	0.61	0.01774
2.75	0.61	0.01777
2.8	0.61	0.0178
2.85	0.61	0.01784
2.9	0.61	0.01787
2.95	0.61	0.01789
3	0.61	0.01792
3.05	0.61	0.01795
3.1	0.61	0.01798
3.15	0.61	0.01801
3.2	0.61	0.01804
3.25	0.61	0.01806
3.3	0.61	0.01809
3.35	0.61	0.01812
3.4	0.61	0.01814
3.45	0.61	0.01817
3.5	0.61	0.0182
3.55	0.61	0.01822
3.6	0.61	0.01824
3.65	0.61	0.01827
3.7	0.61	0.01829
3.75	0.61	0.01832
3.8	0.61	0.01834
3.85	0.61	0.01836
3.9	0.61	0.01838
3.95	0.61	0.01841
4	0.61	0.01843
4.05	0.61	0.01845
4.1	0.61	0.01847
4.15	0.61	0.01849
4.2	0.61	0.01851
4.25	0.61	0.01853
4.3	0.61	0.01855
4.35	0.61	0.01857
4.4	0.61	0.01858
4.45	0.61	0.0186
4.5	0.61	0.01862
4.55	0.61	0.01864
4.6	0.61	0.01865
4.65	0.61	0.01867
4.7	0.61	0.01868
4.75	0.61	0.0187
4.8	0.61	0.01871
4.85	0.61	0.01873
4.9	0.61	0.01874
4.95	0.61	0.01876
5	0.61	0.01877
5.05	0.61	0.01878
5.1	0.61	0.01879
5.15	0.61	0.01881
5.2	0.61	0.01882
5.25	0.61	0.01883
5.3	0.61	0.01884
5.35	0.61	0.01885
5.4	0.61	0.01886
5.45	0.61	0.01887
5.5	0.61	0.01888
5.55	0.61	0.01888
5.6	0.61	0.01889
5.65	0.61	0.0189
5.7	0.61	0.01891
5.75	0.61	0.01891
5.8	0.61	0.01892
5.85	0.61	0.01893
5.9	0.61	0.01893
5.95	0.61	0.01894
6	0.61	0.01894
6.05	0.61	0.01894
6.1	0.61	0.01895
6.15	0.61	0.01895
6.2	0.61	0.01895
6.25	0.61	0.01896
6.3	0.61	0.01896
6.35	0.61	0.01896
6.4	0.61	0.01896
6.45	0.61	0.01896
6.5	0.61	0.01896
6.55	0.61	0.01896
6.6	0.61	0.01896
6.65	0.61	0.01896
6.7	0.61	0.01896
6.75	0.61	0.01895
6.8	0.61	0.01895
6.85	0.61	0.01895
6.9	0.61	0.01895
6.95	0.61	0.01894
7	0.61	0.01894
7.05	0.61	0.01893
7.1	0.61	0.01893
7.15	0.61	0.01892
7.2	0.61	0.01891
7.25	0.61	0.01891
7.3	0.61	0.0189
7.35	0.61	0.01889
7.4	0.61	0.01889
7.45	0.61	0.01888
7.5	0.61	0.01887
7.55	0.61	0.01886
7.6	0.61	0.01885
7.65	0.61	0.01884
7.7	0.61	0.01883
7.75	0.61	0.01882
7.8	0.61	0.01881
7.85	0.61	0.01879
7.9	0.61	0.01878
7.95	0.61	0.01877
8	0.61	0.01875
8.05	0.61	0.01874
8.1	0.61	0.01873
8.15	0.61	0.01871
8.2	0.61	0.0187
8.25	0.61	0.01868
8.3	0.61	0.01867
8.35	0.61	0.01865
8.4	0.61	0.01863
8.45	0.61	0.01861
8.5	0.61	0.0186
8.55	0.61	0.01858
8.6	0.61	0.01856
8.65	0.61	0.01854
8.7	0.61	0.01852
8.75	0.61	0.0185
8.8	0.61	0.01848
8.85	0.61	0.01846
8.9	0.61	0.01844
8.95	0.61	0.01842
9	0.61	0.0184
9.05	0.61	0.01837
9.1	0.61	0.01835
9.15	0.61	0.01833
9.2	0.61	0.0183
9.25	0.61	0.01828
9.3	0.61	0.01826
9.35	0.61	0.01823
9.4	0.61	0.0182
9.45	0.61	0.01818
9.5	0.61	0.01815
9.55	0.61	0.01813
9.6	0.61	0.0181
9.65	0.61	0.01807
9.7	0.61	0.01804
9.75	0.61	0.01801
9.8	0.61	0.01799
9.85	0.61	0.01796
9.9	0.61	0.01793
9.95	0.61	0.0179
10	0.61	0.01787
10.05	0.61	0.01784
10.1	0.61	0.0178
10.15	0.61	0.01777
10.2	0.61	0.01774
10.25	0.61	0.01771
10.3	0.61	0.01768
10.35	0.61	0.01764
10.4	0.61	0.01761
10.45	0.61	0.01758
10.5	0.61	0.01754
10.55	0.61	0.01751
10.6	0.61	0.01747
10.65	0.61	0.01744
10.7	0.61	0.0174
10.75	0.61	0.01736
10.8	0.61	0.01733
10.85	0.61	0.01729
10.9	0.61	0.01725
10.95	0.61	0.01722
11	0.61	0.01718
11.05	0.61	0.01714
11.1	0.61	0.0171
11.15	0.61	0.01706
11.2	0.61	0.01702
11.25	0.61	0.01698
11.3	0.61	0.01694
11.35	0.61	0.0169
11.4	0.61	0.01686
11.45	0.61	0.01682
11.5	0.61	0.01678
11.55	0.61	0.01674
11.6	0.61	0.01669
11.65	0.61	0.01665
11.7	0.61	0.01661
11.75	0.61	0.01656
11.8	0.61	0.01652
11.85	0.61	0.01648
11.9	0.61	0.01643
11.95	0.61	0.01639
12	0.61	0.01634
12.05	0.61	0.0163
12.1	0.61	0.01625
12.15	0.61	0.01621
12.2	0.61	0.01616
12.25	0.61	0.01611
12.3	0.61	0.01607
12.35	0.61	0.01602
12.4	0.61	0.01597
12.45	0.61	0.01592
12.5	0.61	0.01588
12.55	0.61	0.01583
12.6	0.61	0.01578
12.65	0.61	0.01573
12.7	0.61	0.01568
12.75	0.61	0.01563
12.8	0.61	0.01558
12.85	0.61	0.01553
12.9	0.61	0.01548
12.95	0.61	0.01543
13	0.61	0.01538
13.05	0.61	0.01533
13.1	0.61	0.01528
13.15	0.61	0.01523
13.2	0.61	0.01517
13.25	0.61	0.01512
13.3	0.61	0.01507
13.35	0.61	0.01502
13.4	0.61	0.01497
13.45	0.61	0.01491
13.5	0.61	0.01486
13.55	0.61	0.01481
13.6	0.61	0.01475
13.65	0.61	0.0147
13.7	0.61	0.01464
13.75	0.61	0.01459
13.8	0.61	0.01454
13.85	0.61	0.01448
13.9	0.61	0.01443
13.95	0.61	0.01437
14	0.61	0.01431
14.05	0.61	0.01426
14.1	0.61	0.0142
14.15	0.61	0.01415
14.2	0.61	0.01409
14.25	0.61	0.01404
14.3	0.61	0.01398
14.35	0.61	0.01392
14.4	0.61	0.01387
14.45	0.61	0.01381
14.5	0.61	0.01375
14.55	0.61	0.01369
14.6	0.61	0.01364
14.65	0.61	0.01358
14.7	0.61	0.01352
14.75	0.61	0.01346
14.8	0.61	0.01341
14.85	0.61	0.01335
14.9	0.61	0.01329
14.95	0.61	0.01323
15	0.61	0.01317
15.05	0.61	0.01311
15.1	0.61	0.01305
15.15	0.61	0.01299
15.2	0.61	0.01294
15.25	0.61	0.01288
15.3	0.61	0.01282
15.35	0.61	0.01276
15.4	0.61	0.0127
15.45	0.61	0.01264
15.5	0.61	0.01258
15.55	0.61	0.01252
15.6	0.61	0.01246
15.65	0.61	0.0124
15.7	0.61	0.01234
15.75	0.61	0.01228
15.8	0.61	0.01222
15.85	0.61	0.01216
15.9	0.61	0.0121
15.95	0.61	0.01204
16	0.61	0.01198
16.05	0.61	0.01192
16.1	0.61	0.01186
16.15	0.61	0.0118
16.2	0.61	0.01174
16.25	0.61	0.01168
16.3	0.61	0.01162
16.35	0.61	0.01157
16.4	0.61	0.01154
16.45	0.61	0.01155
16.5	0.61	0.01161
16.55	0.61	0.01171
16.6	0.61	0.01184
16.65	0.61	0.01194
16.7	0.61	0.012
16.75	0.61	0.012
16.8	0.61	0.01197
16.85	0.61	0.01198
16.9	0.61	0.01216
16.95	0.61	0.01253
17	0.61	0.0131
17.05	0.61	0.01374
17.1	0.61	0.01422
17.15	0.61	0.01443
17.2	0.61	0.01443
17.25	0.61	0.01408
17.3	0.61	0.01347
17.35	0.61	0.01264
17.4	0.61	0.01162
17.45	0.61	0.01051
17.5	0.61	0.0094
17.55	0.61	0.00839
17.6	0.61	0.00753
17.65	0.61	0.00686
17.7	0.61	0.00642
17.75	0.61	0.00624
17.8	0.61	0.00628
17.85	0.61	0.00653
17.9	0.61	0.007
17.95	0.61	0.00768
18	0.61	0.00851
18.05	0.61	0.00938
18.1	0.61	0.0101
18.15	0.61	0.01054
18.2	0.61	0.01063
18.25	0.61	0.0104
18.3	0.61	0.00996
18.35	0.61	0.00946
18.4	0.61	0.00902
18.45	0.61	0.00873
18.5	0.61	0.00861
18.55	0.61	0.00862
18.6	0.61	0.00871
18.65	0.61	0.00888
18.7	0.61	0.00915
18.75	0.61	0.00949
18.8	0.61	0.00979
18.85	0.61	0.01
18.9	0.61	0.01015
18.95	0.61	0.01029
19	0.61	0.01038
19.05	0.61	0.01035
19.1	0.61	0.01003
19.15	0.61	0.00936
19.2	0.61	0.00843
19.25	0.61	0.00728
19.3	0.61	0.00587
19.35	0.61	0.0042
19.4	0.61	0.00223
19.45	0.61	0.00144
19.5	0.61	0.00335
19.55	0.61	0.00544
19.6	0.61	0.00707
19.65	0.61	0.00807
19.7	0.61	0.00844
19.75	0.61	0.00824
19.8	0.61	0.00751
19.85	0.61	0.00658
19.9	0.61	0.00566
19.95	0.61	0.00476
20	0.61	0.00448
20.05	0.61	0.00573
20.1	0.61	0.00833
20.15	0.61	0.01142
20.2	0.61	0.01441
20.25	0.61	0.01685
20.3	0.61	0.01855
20.35	0.61	0.01952
20.4	0.61	0.0199
20.45	0.61	0.02
20.5	0.61	0.02
20.55	0.61	0.01989
20.6	0.61	0.01968
20.65	0.61	0.01901
20.7	0.61	0.01737
20.75	0.61	0.01474
20.8	0.61	0.01177
20.85	0.61	0.00995
20.9	0.61	0.0107
20.95	0.61	0.01339
21	0.61	0.01661
-8	0.665	0.01985
-7.95	0.665	0.02198
-7.9	0.665	0.02306
-7.85	0.665	0.02288
-7.8	0.665	0.02144
-7.75	0.665	0.01889
-7.7	0.665	0.01567
-7.65	0.665	0.01273
-7.6	0.665	0.01113
-7.55	0.665	0.01116
-7.5	0.665	0.01195
-7.45	0.665	0.01263
-7.4	0.665	0.01291
-7.35	0.665	0.01291
-7.3	0.665	0.01287
-7.25	0.665	0.01281
-7.2	0.665	0.01279
-7.15	0.665	0.01286
-7.1	0.665	0.01285
-7.05	0.665	0.01303
-7	0.665	0.01329
-6.95	0.665	0.01354
-6.9	0.665	0.01332
-6.85	0.665	0.01204
-6.8	0.665	0.00973
-6.75	0.665	0.00684
-6.7	0.665	0.00381
-6.65	0.665	0.00142
-6.6	0.665	0.00245
-6.55	0.665	0.00437
-6.5	0.665	0.00556
-6.45	0.665	0.00576
-6.4	0.665	0.00498
-6.35	0.665	0.00366
-6.3	0.665	0.00285
-6.25	0.665	0.00382
-6.2	0.665	0.00563
-6.15	0.665	0.00755
-6.1	0.665	0.00946
-6.05	0.665	0.01129
-6	0.665	0.01297
-5.95	0.665	0.01448
-5.9	0.665	0.01561
-5.85	0.665	0.01634
-5.8	0.665	0.01664
-5.75	0.665	0.01668
-5.7	0.665	0.01645
-5.65	0.665	0.01584
-5.6	0.665	0.0151
-5.55	0.665	0.01413
-5.5	0.665	0.01312
-5.45	0.665	0.01223
-5.4	0.665	0.01148
-5.35	0.665	0.0111
-5.3	0.665	0.01116
-5.25	0.665	0.01146
-5.2	0.665	0.01178
-5.15	0.665	0.01199
-5.1	0.665	0.01197
-5.05	0.665	0.01187
-5	0.665	0.01178
-4.95	0.665	0.01157
-4.9	0.665	0.01134
-4.85	0.665	0.01092
-4.8	0.665	0.01019
-4.75	0.665	0.00921
-4.7	0.665	0.00846
-4.65	0.665	0.00788
-4.6	0.665	0.00738
-4.55	0.665	0.00702
-4.5	0.665	0.0068
-4.45	0.665	0.00667
-4.4	0.665	0.00664
-4.35	0.665	0.00672
-4.3	0.665	0.00693
-4.25	0.665	0.00728
-4.2	0.665	0.00774
-4.15	0.665	0.00851
-4.1	0.665	0.00953
-4.05	0.665	0.01083
-4	0.665	0.01202
-3.95	0.665	0.01316
-3.9	0.665	0.01397
-3.85	0.665	0.0145
-3.8	0.665	0.01461
-3.75	0.665	0.0145
-3.7	0.665	0.01449
-3.65	0.665	0.01448
-3.6	0.665	0.0146
-3.55	0.665	0.01462
-3.5	0.665	0.01462
-3.45	0.665	0.01454
-3.4	0.665	0.01448
-3.35	0.665	0.01442
-3.3	0.665	0.01435
-3.25	0.665	0.01433
-3.2	0.665	0.01435
-3.15	0.665	0.01438
-3.1	0.665	0.01444
-3.05	0.665	0.01451
-3	0.665	0.01459
-2.95	0.665	0.01467
-2.9	0.665	0.01475
-2.85	0.665	0.01483
-2.8	0.665	0.01491
-2.75	0.665	0.01499
-2.7	0.665	0.01507
-2.65	0.665	0.01514
-2.6	0.665	0.01522
-2.55	0.665	0.0153
-2.5	0.665	0.01538
-2.45	0.665	0.01546
-2.4	0.665	0.01554
-2.35	0.665	0.01561
-2.3	0.665	0.01569
-2.25	0.665	0.01577
-2.2	0.665	0.01584
-2.15	0.665	0.01592
-2.1	0.665	0.016
-2.05	0.665	0.01608
-2	0.665	0.01615
-1.95	0.665	0.01623
-1.9	0.665	0.0163
-1.85	0.665	0.01638
-1.8	0.665	0.01645
-1.75	0.665	0.01653
-1.7	0.665	0.0166
-1.65	0.665	0.01668
-1.6	0.665	0.01675
-1.55	0.665	0.01683
-1.5	0.665	0.0169
-1.45	0.665	0.01697
-1.4	0.665	0.01705
-1.35	0.665	0.01712
-1.3	0.665	0.01719
-1.25	0.665	0.01727
-1.2	0.665	0.01734
-1.15	0.665	0.01741
-1.1	0.665	0.01748
-1.05	0.665	0.01755
-1	0.665	0.01762
-0.95	0.665	0.01769
-0.9	0.665	0.01776
-0.85	0.665	0.01783
-0.8	0.665	0.0179
-0.75	0.665	0.01797
-0.7	0.665	0.01804
-0.65	0.665	0.01811
-0.6	0.665	0.01818
-0.55	0.665	0.01825
-0.5	0.665	0.01831
-0.45	0.665	0.01838
-0.4	0.665	0.01845
-0.35	0.665	0.01851
-0.3	0.665	0.01858
-0.25	0.665	0.01864
-0.2	0.665	0.01871
-0.15	0.665	0.01877
-0.1	0.665	0.01884
-0.05	0.665	0.0189
0	0.665	0.01896
0.05	0.665	0.01903
0.1	0.665	0.01909
0.15	0.665	0.01915
0.2	0.665	0.01921
0.25	0.665	0.01927
0.3	0.665	0.01933
0.35	0.665	0.01939
0.4	0.665	0.01945
0.45	0.665	0.01951
0.5	0.665	0.01957
0.55	0.665	0.01963
0.6	0.665	0.01969
0.65	0.665	0.01975
0.7	0.665	0.0198
0.75	0.665	0.01986
0.8	0.665	0.01992
0.85	0.665	0.01997
0.9	0.665	0.02003
0.95	0.665	0.02008
1	0.665	0.02013
1.05	0.665	0.02019
1.1	0.665	0.02024
1.15	0.665	0.02029
1.2	0.665	0.02034
1.25	0.665	0.02039
1.3	0.665	0.02045
1.35	0.665	0.0205
1.4	0.665	0.02055
1.45	0.665	0.02059
1.5	0.665	0.02064
1.55	0.665	0.02069
1.6	0.665	0.02074
1.65	0.665	0.02078
1.7	0.665	0.02083
1.75	0.665	0.02088
1.8	0.665	0.02092
1.85	0.665	0.02097
1.9	0.665	0.02101
1.95	0.665	0.02105
2	0.665	0.0211
2.05	0.665	0.02114
2.1	0.665	0.02118
2.15	0.665	0.02122
2.2	0.665	0.02126
2.25	0.665	0.0213
2.3	0.665	0.02134
2.35	0.665	0.02138
2.4	0.665	0.02142
2.45	0.665	0.02146
2.5	0.665	0.02149
2.55	0.665	0.02153
2.6	0.665	0.02156
2.65	0.665	0.0216
2.7	0.665	0.02163
2.75	0.665	0.02167
2.8	0.665	0.0217
2.85	0.665	0.02173
2.9	0.665	0.02177
2.95	0.665	0.0218
3	0.665	0.02183
3.05	0.665	0.02186
3.1	0.665	0.02189
3.15	0.665	0.02192
3.2	0.665	0.02194
3.25	0.665	0.02197
3.3	0.665	0.022
3.35	0.665	0.02202
3.4	0.665	0.02205
3.45	0.665	0.02208
3.5	0.665	0.0221
3.55	0.665	0.02212
3.6	0.665	0.02215
3.65	0.665	0.02217
3.7	0.665	0.02219
3.75	0.665	0.02221
3.8	0.665	0.02223
3.85	0.665	0.02225
3.9	0.665	0.02227
3.95	0.665	0.02229
4	0.665	0.02231
4.05	0.665	0.02232
4.1	0.665	0.02234
4.15	0.665	0.02236
4.2	0.665	0.02237
4.25	0.665	0.02239
4.3	0.665	0.0224
4.35	0.665	0.02241
4.4	0.665	0.02243
4.45	0.665	0.02244
4.5	0.665	0.02245
4.55	0.665	0.02246
4.6	0.665	0.02247
4.65	0.665	0.02248
4.7	0.665	0.02249
4.75	0.665	0.0225
[truncated: 35,766 more rows]

## Sheet: Fig 3E
X1	Y1	Z1
-8	0.5	0.00821
-7.95	0.5	0.00845
-7.9	0.5	0.00881
-7.85	0.5	0.00933
-7.8	0.5	0.00963
-7.75	0.5	0.00985
-7.7	0.5	0.00988
-7.65	0.5	0.00986
-7.6	0.5	0.00976
-7.55	0.5	0.00964
-7.5	0.5	0.0096
-7.45	0.5	0.00982
-7.4	0.5	0.00984
-7.35	0.5	0.01007
-7.3	0.5	0.01049
-7.25	0.5	0.01083
-7.2	0.5	0.01149
-7.15	0.5	0.01214
-7.1	0.5	0.01274
-7.05	0.5	0.01324
-7	0.5	0.01364
-6.95	0.5	0.01404
-6.9	0.5	0.01429
-6.85	0.5	0.01429
-6.8	0.5	0.01418
-6.75	0.5	0.01392
-6.7	0.5	0.01324
-6.65	0.5	0.01249
-6.6	0.5	0.01159
-6.55	0.5	0.01053
-6.5	0.5	0.0097
-6.45	0.5	0.0091
-6.4	0.5	0.00863
-6.35	0.5	0.00815
-6.3	0.5	0.00785
-6.25	0.5	0.00768
-6.2	0.5	0.00767
-6.15	0.5	0.00768
-6.1	0.5	0.00778
-6.05	0.5	0.00787
-6	0.5	0.00793
-5.95	0.5	0.00807
-5.9	0.5	0.0083
-5.85	0.5	0.00855
-5.8	0.5	0.00883
-5.75	0.5	0.00922
-5.7	0.5	0.00963
-5.65	0.5	0.00996
-5.6	0.5	0.01022
-5.55	0.5	0.01054
-5.5	0.5	0.01076
-5.45	0.5	0.01088
-5.4	0.5	0.01104
-5.35	0.5	0.01119
-5.3	0.5	0.01132
-5.25	0.5	0.01143
-5.2	0.5	0.01152
-5.15	0.5	0.01153
-5.1	0.5	0.01157
-5.05	0.5	0.01163
-5	0.5	0.01166
-4.95	0.5	0.01169
-4.9	0.5	0.01173
-4.85	0.5	0.01177
-4.8	0.5	0.01184
-4.75	0.5	0.01201
-4.7	0.5	0.01225
-4.65	0.5	0.01242
-4.6	0.5	0.01259
-4.55	0.5	0.01292
-4.5	0.5	0.0134
-4.45	0.5	0.01397
-4.4	0.5	0.01431
-4.35	0.5	0.01493
-4.3	0.5	0.01565
-4.25	0.5	0.01623
-4.2	0.5	0.01698
-4.15	0.5	0.01768
-4.1	0.5	0.01806
-4.05	0.5	0.01834
-4	0.5	0.01877
-3.95	0.5	0.01897
-3.9	0.5	0.01888
-3.85	0.5	0.01879
-3.8	0.5	0.01882
-3.75	0.5	0.01834
-3.7	0.5	0.01753
-3.65	0.5	0.01703
-3.6	0.5	0.01642
-3.55	0.5	0.01597
-3.5	0.5	0.01545
-3.45	0.5	0.01518
-3.4	0.5	0.01502
-3.35	0.5	0.01484
-3.3	0.5	0.01474
-3.25	0.5	0.01473
-3.2	0.5	0.01475
-3.15	0.5	0.01479
-3.1	0.5	0.01483
-3.05	0.5	0.01487
-3	0.5	0.01491
-2.95	0.5	0.01495
-2.9	0.5	0.01499
-2.85	0.5	0.01502
-2.8	0.5	0.01506
-2.75	0.5	0.0151
-2.7	0.5	0.01514
-2.65	0.5	0.01518
-2.6	0.5	0.01521
-2.55	0.5	0.01525
-2.5	0.5	0.01529
-2.45	0.5	0.01532
-2.4	0.5	0.01536
-2.35	0.5	0.0154
-2.3	0.5	0.01543
-2.25	0.5	0.01547
-2.2	0.5	0.0155
-2.15	0.5	0.01554
-2.1	0.5	0.01557
-2.05	0.5	0.01561
-2	0.5	0.01564
-1.95	0.5	0.01567
-1.9	0.5	0.01571
-1.85	0.5	0.01574
-1.8	0.5	0.01577
-1.75	0.5	0.01581
-1.7	0.5	0.01584
-1.65	0.5	0.01587
-1.6	0.5	0.0159
-1.55	0.5	0.01593
-1.5	0.5	0.01596
-1.45	0.5	0.01599
-1.4	0.5	0.01602
-1.35	0.5	0.01605
-1.3	0.5	0.01608
-1.25	0.5	0.01611
-1.2	0.5	0.01614
-1.15	0.5	0.01617
-1.1	0.5	0.0162
-1.05	0.5	0.01623
-1	0.5	0.01626
-0.95	0.5	0.01629
-0.9	0.5	0.01631
-0.85	0.5	0.01634
-0.8	0.5	0.01637
-0.75	0.5	0.01639
-0.7	0.5	0.01642
-0.65	0.5	0.01644
-0.6	0.5	0.01647
-0.55	0.5	0.01649
-0.5	0.5	0.01652
-0.45	0.5	0.01654
-0.4	0.5	0.01657
-0.35	0.5	0.01659
-0.3	0.5	0.01661
-0.25	0.5	0.01664
-0.2	0.5	0.01666
-0.15	0.5	0.01668
-0.1	0.5	0.0167
-0.05	0.5	0.01673
0	0.5	0.01675
0.05	0.5	0.01677
0.1	0.5	0.01679
0.15	0.5	0.01681
0.2	0.5	0.01683
0.25	0.5	0.01685
0.3	0.5	0.01687
0.35	0.5	0.01689
0.4	0.5	0.0169
0.45	0.5	0.01692
0.5	0.5	0.01694
0.55	0.5	0.01696
0.6	0.5	0.01697
0.65	0.5	0.01699
0.7	0.5	0.01701
0.75	0.5	0.01702
0.8	0.5	0.01704
0.85	0.5	0.01705
0.9	0.5	0.01707
0.95	0.5	0.01708
1	0.5	0.0171
1.05	0.5	0.01711
1.1	0.5	0.01712
1.15	0.5	0.01714
1.2	0.5	0.01715
1.25	0.5	0.01716
1.3	0.5	0.01717
1.35	0.5	0.01719
1.4	0.5	0.0172
1.45	0.5	0.01721
1.5	0.5	0.01722
1.55	0.5	0.01723
1.6	0.5	0.01724
1.65	0.5	0.01725
1.7	0.5	0.01726
1.75	0.5	0.01726
1.8	0.5	0.01727
1.85	0.5	0.01728
1.9	0.5	0.01729
1.95	0.5	0.01729
2	0.5	0.0173
2.05	0.5	0.01731
2.1	0.5	0.01731
2.15	0.5	0.01732
2.2	0.5	0.01732
2.25	0.5	0.01733
2.3	0.5	0.01733
2.35	0.5	0.01734
2.4	0.5	0.01734
2.45	0.5	0.01734
2.5	0.5	0.01735
2.55	0.5	0.01735
2.6	0.5	0.01735
2.65	0.5	0.01735
2.7	0.5	0.01735
2.75	0.5	0.01736
2.8	0.5	0.01736
2.85	0.5	0.01736
2.9	0.5	0.01736
2.95	0.5	0.01736
3	0.5	0.01735
3.05	0.5	0.01735
3.1	0.5	0.01735
3.15	0.5	0.01735
3.2	0.5	0.01735
3.25	0.5	0.01734
3.3	0.5	0.01734
3.35	0.5	0.01734
3.4	0.5	0.01733
3.45	0.5	0.01733
3.5	0.5	0.01732
3.55	0.5	0.01732
3.6	0.5	0.01731
3.65	0.5	0.01731
3.7	0.5	0.0173
3.75	0.5	0.0173
3.8	0.5	0.01729
3.85	0.5	0.01728
3.9	0.5	0.01727
3.95	0.5	0.01727
4	0.5	0.01726
4.05	0.5	0.01725
4.1	0.5	0.01724
4.15	0.5	0.01723
4.2	0.5	0.01722
4.25	0.5	0.01721
4.3	0.5	0.0172
4.35	0.5	0.01719
4.4	0.5	0.01718
4.45	0.5	0.01717
4.5	0.5	0.01715
4.55	0.5	0.01714
4.6	0.5	0.01713
4.65	0.5	0.01712
4.7	0.5	0.0171
4.75	0.5	0.01709
4.8	0.5	0.01708
4.85	0.5	0.01706
4.9	0.5	0.01705
4.95	0.5	0.01703
5	0.5	0.01702
5.05	0.5	0.017
5.1	0.5	0.01698
5.15	0.5	0.01697
5.2	0.5	0.01695
5.25	0.5	0.01693
5.3	0.5	0.01692
5.35	0.5	0.0169
5.4	0.5	0.01688
5.45	0.5	0.01686
5.5	0.5	0.01684
5.55	0.5	0.01682
5.6	0.5	0.0168
5.65	0.5	0.01678
5.7	0.5	0.01676
5.75	0.5	0.01674
5.8	0.5	0.01672
5.85	0.5	0.0167
5.9	0.5	0.01668
5.95	0.5	0.01666
6	0.5	0.01664
6.05	0.5	0.01661
6.1	0.5	0.01659
6.15	0.5	0.01657
6.2	0.5	0.01654
6.25	0.5	0.01652
6.3	0.5	0.0165
6.35	0.5	0.01647
6.4	0.5	0.01645
6.45	0.5	0.01642
6.5	0.5	0.0164
6.55	0.5	0.01637
6.6	0.5	0.01635
6.65	0.5	0.01632
6.7	0.5	0.0163
6.75	0.5	0.01627
6.8	0.5	0.01624
6.85	0.5	0.01621
6.9	0.5	0.01619
6.95	0.5	0.01616
7	0.5	0.01613
7.05	0.5	0.0161
7.1	0.5	0.01607
7.15	0.5	0.01605
7.2	0.5	0.01602
7.25	0.5	0.01599
7.3	0.5	0.01596
7.35	0.5	0.01593
7.4	0.5	0.0159
7.45	0.5	0.01587
7.5	0.5	0.01584
7.55	0.5	0.0158
7.6	0.5	0.01577
7.65	0.5	0.01574
7.7	0.5	0.01571
7.75	0.5	0.01568
7.8	0.5	0.01565
7.85	0.5	0.01561
7.9	0.5	0.01558
7.95	0.5	0.01555
8	0.5	0.01551
8.05	0.5	0.01548
8.1	0.5	0.01545
8.15	0.5	0.01541
8.2	0.5	0.01538
8.25	0.5	0.01534
8.3	0.5	0.01531
8.35	0.5	0.01528
8.4	0.5	0.01524
8.45	0.5	0.0152
8.5	0.5	0.01517
8.55	0.5	0.01513
8.6	0.5	0.0151
8.65	0.5	0.01506
8.7	0.5	0.01502
8.75	0.5	0.01499
8.8	0.5	0.01495
8.85	0.5	0.01491
8.9	0.5	0.01488
8.95	0.5	0.01484
9	0.5	0.0148
9.05	0.5	0.01476
9.1	0.5	0.01473
9.15	0.5	0.01469
9.2	0.5	0.01465
9.25	0.5	0.01461
9.3	0.5	0.01457
9.35	0.5	0.01453
9.4	0.5	0.01449
9.45	0.5	0.01446
9.5	0.5	0.01442
9.55	0.5	0.01438
9.6	0.5	0.01434
9.65	0.5	0.0143
9.7	0.5	0.01426
9.75	0.5	0.01422
9.8	0.5	0.01418
9.85	0.5	0.01413
9.9	0.5	0.01409
9.95	0.5	0.01405
10	0.5	0.01401
10.05	0.5	0.01397
10.1	0.5	0.01393
10.15	0.5	0.01389
10.2	0.5	0.01385
10.25	0.5	0.0138
10.3	0.5	0.01376
10.35	0.5	0.01372
10.4	0.5	0.01368
10.45	0.5	0.01364
10.5	0.5	0.01359
10.55	0.5	0.01355
10.6	0.5	0.01351
10.65	0.5	0.01347
10.7	0.5	0.01342
10.75	0.5	0.01338
10.8	0.5	0.01334
10.85	0.5	0.01329
10.9	0.5	0.01325
10.95	0.5	0.01321
11	0.5	0.01316
11.05	0.5	0.01312
11.1	0.5	0.01307
11.15	0.5	0.01303
11.2	0.5	0.01299
11.25	0.5	0.01294
11.3	0.5	0.0129
11.35	0.5	0.01285
11.4	0.5	0.01281
11.45	0.5	0.01276
11.5	0.5	0.01272
11.55	0.5	0.01268
11.6	0.5	0.01263
11.65	0.5	0.01259
11.7	0.5	0.01254
11.75	0.5	0.0125
11.8	0.5	0.01245
11.85	0.5	0.01241
11.9	0.5	0.01236
11.95	0.5	0.01232
12	0.5	0.01227
12.05	0.5	0.01222
12.1	0.5	0.01218
12.15	0.5	0.01213
12.2	0.5	0.01209
12.25	0.5	0.01204
12.3	0.5	0.012
12.35	0.5	0.01195
12.4	0.5	0.01191
12.45	0.5	0.01186
12.5	0.5	0.01181
12.55	0.5	0.01177
12.6	0.5	0.01172
12.65	0.5	0.01168
12.7	0.5	0.01163
12.75	0.5	0.01158
12.8	0.5	0.01154
12.85	0.5	0.01149
12.9	0.5	0.01145
12.95	0.5	0.0114
13	0.5	0.01135
13.05	0.5	0.01131
13.1	0.5	0.01126
13.15	0.5	0.01121
13.2	0.5	0.01117
13.25	0.5	0.01112
13.3	0.5	0.01108
13.35	0.5	0.01103
13.4	0.5	0.01098
13.45	0.5	0.01094
13.5	0.5	0.01089
13.55	0.5	0.01084
13.6	0.5	0.0108
13.65	0.5	0.01075
13.7	0.5	0.01071
13.75	0.5	0.01066
13.8	0.5	0.01061
13.85	0.5	0.01057
13.9	0.5	0.01052
13.95	0.5	0.01047
14	0.5	0.01043
14.05	0.5	0.01038
14.1	0.5	0.01034
14.15	0.5	0.01029
14.2	0.5	0.01024
14.25	0.5	0.0102
14.3	0.5	0.01015
14.35	0.5	0.01011
14.4	0.5	0.01006
14.45	0.5	0.01001
14.5	0.5	0.00997
14.55	0.5	0.00992
14.6	0.5	0.00988
14.65	0.5	0.00983
14.7	0.5	0.00978
14.75	0.5	0.00974
14.8	0.5	0.00969
14.85	0.5	0.00965
14.9	0.5	0.0096
14.95	0.5	0.00956
15	0.5	0.00951
15.05	0.5	0.00947
15.1	0.5	0.00942
15.15	0.5	0.00937
15.2	0.5	0.00933
15.25	0.5	0.00928
15.3	0.5	0.00924
15.35	0.5	0.00919
15.4	0.5	0.00915
15.45	0.5	0.0091
15.5	0.5	0.00906
15.55	0.5	0.00901
15.6	0.5	0.00897
15.65	0.5	0.00892
15.7	0.5	0.00888
15.75	0.5	0.00883
15.8	0.5	0.00879
15.85	0.5	0.00875
15.9	0.5	0.0087
15.95	0.5	0.00866
16	0.5	0.00861
16.05	0.5	0.00857
16.1	0.5	0.00853
16.15	0.5	0.00849
16.2	0.5	0.00845
16.25	0.5	0.00838
16.3	0.5	0.00828
16.35	0.5	0.00813
16.4	0.5	0.00793
16.45	0.5	0.00771
16.5	0.5	0.00752
16.55	0.5	0.00742
16.6	0.5	0.00747
16.65	0.5	0.00766
16.7	0.5	0.00793
16.75	0.5	0.00817
16.8	0.5	0.00833
16.85	0.5	0.00833
16.9	0.5	0.00821
16.95	0.5	0.00803
17	0.5	0.00785
17.05	0.5	0.00776
17.1	0.5	0.00777
17.15	0.5	0.00792
17.2	0.5	0.00826
17.25	0.5	0.00885
17.3	0.5	0.00969
17.35	0.5	0.01065
17.4	0.5	0.01163
17.45	0.5	0.01258
17.5	0.5	0.01349
17.55	0.5	0.01431
17.6	0.5	0.01483
17.65	0.5	0.01495
17.7	0.5	0.01464
17.75	0.5	0.01393
17.8	0.5	0.01289
17.85	0.5	0.01164
17.9	0.5	0.01024
17.95	0.5	0.00874
18	0.5	0.00727
18.05	0.5	0.00605
18.1	0.5	0.00538
18.15	0.5	0.00555
18.2	0.5	0.00645
18.25	0.5	0.00768
18.3	0.5	0.00888
18.35	0.5	0.00992
18.4	0.5	0.01072
18.45	0.5	0.01123
18.5	0.5	0.0114
18.55	0.5	0.01109
18.6	0.5	0.01028
18.65	0.5	0.00906
18.7	0.5	0.00762
18.75	0.5	0.00626
18.8	0.5	0.00525
18.85	0.5	0.00455
18.9	0.5	0.004
18.95	0.5	0.00353
19	0.5	0.00312
19.05	0.5	0.0027
19.1	0.5	0.0024
19.15	0.5	0.00219
19.2	0.5	0.00199
19.25	0.5	0.00181
19.3	0.5	0.00158
19.35	0.5	0.00137
19.4	0.5	0.0016
19.45	0.5	0.00244
19.5	0.5	0.00372
19.55	0.5	0.00531
19.6	0.5	0.00703
19.65	0.5	0.00877
19.7	0.5	0.0106
19.75	0.5	0.01221
19.8	0.5	0.01364
19.85	0.5	0.01475
19.9	0.5	0.01535
19.95	0.5	0.01543
20	0.5	0.01492
20.05	0.5	0.01379
20.1	0.5	0.0122
20.15	0.5	0.01029
20.2	0.5	0.00845
20.25	0.5	0.00715
20.3	0.5	0.00665
20.35	0.5	0.0071
20.4	0.5	0.008
20.45	0.5	0.00888
20.5	0.5	0.00954
20.55	0.5	0.01006
20.6	0.5	0.01045
20.65	0.5	0.01073
20.7	0.5	0.01093
20.75	0.5	0.01097
20.8	0.5	0.01102
20.85	0.5	0.01087
20.9	0.5	0.01045
20.95	0.5	0.00982
21	0.5	0.00868
-8	0.555	0.00706
-7.95	0.555	0.00787
-7.9	0.555	0.00862
-7.85	0.555	0.00942
-7.8	0.555	0.00983
-7.75	0.555	0.0101
-7.7	0.555	0.01014
-7.65	0.555	0.01012
-7.6	0.555	0.01001
-7.55	0.555	0.00989
-7.5	0.555	0.00986
-7.45	0.555	0.01009
-7.4	0.555	0.01012
-7.35	0.555	0.01034
-7.3	0.555	0.01073
-7.25	0.555	0.01104
-7.2	0.555	0.0116
-7.15	0.555	0.01214
-7.1	0.555	0.01263
-7.05	0.555	0.01303
-7	0.555	0.01334
-6.95	0.555	0.01366
-6.9	0.555	0.01386
-6.85	0.555	0.0139
-6.8	0.555	0.01386
-6.75	0.555	0.01373
-6.7	0.555	0.01339
-6.65	0.555	0.01304
-6.6	0.555	0.01267
-6.55	0.555	0.01232
-6.5	0.555	0.01214
-6.45	0.555	0.01209
-6.4	0.555	0.01212
-6.35	0.555	0.01222
-6.3	0.555	0.01237
-6.25	0.555	0.01255
-6.2	0.555	0.01265
-6.15	0.555	0.01273
-6.1	0.555	0.01266
-6.05	0.555	0.0126
-6	0.555	0.01257
-5.95	0.555	0.01234
-5.9	0.555	0.01197
-5.85	0.555	0.01165
-5.8	0.555	0.01132
-5.75	0.555	0.0109
-5.7	0.555	0.0105
-5.65	0.555	0.01022
-5.6	0.555	0.01
-5.55	0.555	0.00972
-5.5	0.555	0.00953
-5.45	0.555	0.00946
-5.4	0.555	0.00931
-5.35	0.555	0.00916
-5.3	0.555	0.00903
-5.25	0.555	0.00891
-5.2	0.555	0.00881
-5.15	0.555	0.00891
-5.1	0.555	0.00893
-5.05	0.555	0.00883
-5	0.555	0.00898
-4.95	0.555	0.00919
-4.9	0.555	0.00927
-4.85	0.555	0.00932
-4.8	0.555	0.0095
-4.75	0.555	0.00999
-4.7	0.555	0.01055
-4.65	0.555	0.01084
-4.6	0.555	0.0111
-4.55	0.555	0.01157
-4.5	0.555	0.0122
-4.45	0.555	0.01288
-4.4	0.555	0.01324
-4.35	0.555	0.01386
-4.3	0.555	0.01456
-4.25	0.555	0.01508
-4.2	0.555	0.01573
-4.15	0.555	0.01631
-4.1	0.555	0.01662
-4.05	0.555	0.01685
-4	0.555	0.01718
-3.95	0.555	0.01734
-3.9	0.555	0.0173
-3.85	0.555	0.01727
-3.8	0.555	0.01732
-3.75	0.555	0.01708
-3.7	0.555	0.0167
-3.65	0.555	0.01651
-3.6	0.555	0.01631
-3.55	0.555	0.0162
-3.5	0.555	0.01609
-3.45	0.555	0.01608
-3.4	0.555	0.0161
-3.35	0.555	0.01613
-3.3	0.555	0.01618
-3.25	0.555	0.01623
-3.2	0.555	0.01629
-3.15	0.555	0.01634
-3.1	0.555	0.0164
-3.05	0.555	0.01645
-3	0.555	0.0165
-2.95	0.555	0.01655
-2.9	0.555	0.0166
-2.85	0.555	0.01666
-2.8	0.555	0.01671
-2.75	0.555	0.01676
-2.7	0.555	0.01681
-2.65	0.555	0.01686
-2.6	0.555	0.01691
-2.55	0.555	0.01696
-2.5	0.555	0.01701
-2.45	0.555	0.01706
-2.4	0.555	0.0171
-2.35	0.555	0.01715
-2.3	0.555	0.0172
-2.25	0.555	0.01725
-2.2	0.555	0.01729
-2.15	0.555	0.01734
-2.1	0.555	0.01739
-2.05	0.555	0.01743
-2	0.555	0.01748
-1.95	0.555	0.01752
-1.9	0.555	0.01757
-1.85	0.555	0.01761
-1.8	0.555	0.01766
-1.75	0.555	0.0177
-1.7	0.555	0.01775
-1.65	0.555	0.01779
-1.6	0.555	0.01783
-1.55	0.555	0.01787
-1.5	0.555	0.01792
-1.45	0.555	0.01796
-1.4	0.555	0.018
-1.35	0.555	0.01804
-1.3	0.555	0.01808
-1.25	0.555	0.01812
-1.2	0.555	0.01816
-1.15	0.555	0.0182
-1.1	0.555	0.01824
-1.05	0.555	0.01828
-1	0.555	0.01831
-0.95	0.555	0.01835
-0.9	0.555	0.01839
-0.85	0.555	0.01843
-0.8	0.555	0.01846
-0.75	0.555	0.0185
-0.7	0.555	0.01853
-0.65	0.555	0.01857
-0.6	0.555	0.0186
-0.55	0.555	0.01864
-0.5	0.555	0.01867
-0.45	0.555	0.0187
-0.4	0.555	0.01874
-0.35	0.555	0.01877
-0.3	0.555	0.0188
-0.25	0.555	0.01883
-0.2	0.555	0.01886
-0.15	0.555	0.0189
-0.1	0.555	0.01893
-0.05	0.555	0.01896
0	0.555	0.01898
0.05	0.555	0.01901
0.1	0.555	0.01904
0.15	0.555	0.01907
0.2	0.555	0.0191
0.25	0.555	0.01912
0.3	0.555	0.01915
0.35	0.555	0.01918
0.4	0.555	0.0192
0.45	0.555	0.01923
0.5	0.555	0.01925
0.55	0.555	0.01928
0.6	0.555	0.0193
0.65	0.555	0.01932
0.7	0.555	0.01935
0.75	0.555	0.01937
0.8	0.555	0.01939
0.85	0.555	0.01941
0.9	0.555	0.01943
0.95	0.555	0.01945
1	0.555	0.01947
1.05	0.555	0.01949
1.1	0.555	0.01951
1.15	0.555	0.01953
1.2	0.555	0.01955
1.25	0.555	0.01956
1.3	0.555	0.01958
1.35	0.555	0.0196
1.4	0.555	0.01961
1.45	0.555	0.01963
1.5	0.555	0.01964
1.55	0.555	0.01966
1.6	0.555	0.01967
1.65	0.555	0.01969
1.7	0.555	0.0197
1.75	0.555	0.01971
1.8	0.555	0.01972
1.85	0.555	0.01973
1.9	0.555	0.01975
1.95	0.555	0.01976
2	0.555	0.01977
2.05	0.555	0.01978
2.1	0.555	0.01978
2.15	0.555	0.01979
2.2	0.555	0.0198
2.25	0.555	0.01981
2.3	0.555	0.01982
2.35	0.555	0.01982
2.4	0.555	0.01983
2.45	0.555	0.01983
2.5	0.555	0.01984
2.55	0.555	0.01984
2.6	0.555	0.01985
2.65	0.555	0.01985
2.7	0.555	0.01985
2.75	0.555	0.01986
2.8	0.555	0.01986
2.85	0.555	0.01986
2.9	0.555	0.01986
2.95	0.555	0.01986
3	0.555	0.01986
3.05	0.555	0.01986
3.1	0.555	0.01986
3.15	0.555	0.01986
3.2	0.555	0.01986
3.25	0.555	0.01986
3.3	0.555	0.01985
3.35	0.555	0.01985
3.4	0.555	0.01985
3.45	0.555	0.01984
3.5	0.555	0.01984
3.55	0.555	0.01983
3.6	0.555	0.01983
3.65	0.555	0.01982
3.7	0.555	0.01982
3.75	0.555	0.01981
3.8	0.555	0.0198
3.85	0.555	0.01979
3.9	0.555	0.01978
3.95	0.555	0.01978
4	0.555	0.01977
4.05	0.555	0.01976
4.1	0.555	0.01975
4.15	0.555	0.01974
4.2	0.555	0.01972
4.25	0.555	0.01971
4.3	0.555	0.0197
4.35	0.555	0.01969
4.4	0.555	0.01967
4.45	0.555	0.01966
4.5	0.555	0.01965
4.55	0.555	0.01963
4.6	0.555	0.01962
4.65	0.555	0.0196
4.7	0.555	0.01959
4.75	0.555	0.01957
4.8	0.555	0.01955
4.85	0.555	0.01954
4.9	0.555	0.01952
4.95	0.555	0.0195
5	0.555	0.01948
5.05	0.555	0.01946
5.1	0.555	0.01944
5.15	0.555	0.01943
5.2	0.555	0.0194
5.25	0.555	0.01938
5.3	0.555	0.01936
5.35	0.555	0.01934
5.4	0.555	0.01932
5.45	0.555	0.0193
5.5	0.555	0.01928
5.55	0.555	0.01925
5.6	0.555	0.01923
5.65	0.555	0.0192
5.7	0.555	0.01918
5.75	0.555	0.01916
5.8	0.555	0.01913
5.85	0.555	0.0191
5.9	0.555	0.01908
5.95	0.555	0.01905
6	0.555	0.01903
6.05	0.555	0.019
6.1	0.555	0.01897
6.15	0.555	0.01894
6.2	0.555	0.01892
6.25	0.555	0.01889
6.3	0.555	0.01886
6.35	0.555	0.01883
6.4	0.555	0.0188
6.45	0.555	0.01877
6.5	0.555	0.01874
6.55	0.555	0.01871
6.6	0.555	0.01868
6.65	0.555	0.01864
6.7	0.555	0.01861
6.75	0.555	0.01858
6.8	0.555	0.01855
6.85	0.555	0.01851
6.9	0.555	0.01848
6.95	0.555	0.01845
7	0.555	0.01841
7.05	0.555	0.01838
7.1	0.555	0.01834
7.15	0.555	0.01831
7.2	0.555	0.01827
7.25	0.555	0.01824
7.3	0.555	0.0182
7.35	0.555	0.01816
7.4	0.555	0.01813
7.45	0.555	0.01809
7.5	0.555	0.01805
7.55	0.555	0.01802
7.6	0.555	0.01798
7.65	0.555	0.01794
7.7	0.555	0.0179
7.75	0.555	0.01786
7.8	0.555	0.01782
7.85	0.555	0.01778
7.9	0.555	0.01774
7.95	0.555	0.0177
8	0.555	0.01766
8.05	0.555	0.01762
8.1	0.555	0.01758
8.15	0.555	0.01754
8.2	0.555	0.0175
8.25	0.555	0.01746
8.3	0.555	0.01742
8.35	0.555	0.01737
8.4	0.555	0.01733
8.45	0.555	0.01729
8.5	0.555	0.01725
8.55	0.555	0.0172
8.6	0.555	0.01716
8.65	0.555	0.01711
8.7	0.555	0.01707
8.75	0.555	0.01703
8.8	0.555	0.01698
8.85	0.555	0.01694
8.9	0.555	0.01689
8.95	0.555	0.01685
9	0.555	0.0168
9.05	0.555	0.01676
9.1	0.555	0.01671
9.15	0.555	0.01666
9.2	0.555	0.01662
9.25	0.555	0.01657
9.3	0.555	0.01652
9.35	0.555	0.01648
9.4	0.555	0.01643
9.45	0.555	0.01638
9.5	0.555	0.01634
9.55	0.555	0.01629
9.6	0.555	0.01624
9.65	0.555	0.01619
9.7	0.555	0.01614
9.75	0.555	0.01609
9.8	0.555	0.01605
9.85	0.555	0.016
9.9	0.555	0.01595
9.95	0.555	0.0159
10	0.555	0.01585
10.05	0.555	0.0158
10.1	0.555	0.01575
10.15	0.555	0.0157
10.2	0.555	0.01565
10.25	0.555	0.0156
10.3	0.555	0.01555
10.35	0.555	0.0155
10.4	0.555	0.01545
10.45	0.555	0.0154
10.5	0.555	0.01535
10.55	0.555	0.0153
10.6	0.555	0.01524
10.65	0.555	0.01519
10.7	0.555	0.01514
10.75	0.555	0.01509
10.8	0.555	0.01504
10.85	0.555	0.01499
10.9	0.555	0.01493
10.95	0.555	0.01488
11	0.555	0.01483
11.05	0.555	0.01478
11.1	0.555	0.01472
11.15	0.555	0.01467
11.2	0.555	0.01462
11.25	0.555	0.01457
11.3	0.555	0.01451
11.35	0.555	0.01446
11.4	0.555	0.01441
11.45	0.555	0.01435
11.5	0.555	0.0143
11.55	0.555	0.01425
11.6	0.555	0.01419
11.65	0.555	0.01414
11.7	0.555	0.01409
11.75	0.555	0.01403
11.8	0.555	0.01398
11.85	0.555	0.01393
11.9	0.555	0.01387
11.95	0.555	0.01382
12	0.555	0.01376
12.05	0.555	0.01371
12.1	0.555	0.01366
12.15	0.555	0.0136
12.2	0.555	0.01355
12.25	0.555	0.01349
12.3	0.555	0.01344
12.35	0.555	0.01338
12.4	0.555	0.01333
12.45	0.555	0.01328
12.5	0.555	0.01322
12.55	0.555	0.01317
12.6	0.555	0.01311
12.65	0.555	0.01306
12.7	0.555	0.013
12.75	0.555	0.01295
12.8	0.555	0.01289
12.85	0.555	0.01284
12.9	0.555	0.01278
12.95	0.555	0.01273
13	0.555	0.01268
13.05	0.555	0.01262
13.1	0.555	0.01257
13.15	0.555	0.01251
13.2	0.555	0.01246
13.25	0.555	0.0124
13.3	0.555	0.01235
13.35	0.555	0.01229
13.4	0.555	0.01224
13.45	0.555	0.01218
13.5	0.555	0.01213
13.55	0.555	0.01207
13.6	0.555	0.01202
13.65	0.555	0.01196
13.7	0.555	0.01191
13.75	0.555	0.01185
13.8	0.555	0.0118
13.85	0.555	0.01174
13.9	0.555	0.01169
13.95	0.555	0.01164
14	0.555	0.01158
14.05	0.555	0.01153
14.1	0.555	0.01147
14.15	0.555	0.01142
14.2	0.555	0.01136
14.25	0.555	0.01131
14.3	0.555	0.01125
14.35	0.555	0.0112
14.4	0.555	0.01115
14.45	0.555	0.01109
14.5	0.555	0.01104
14.55	0.555	0.01098
14.6	0.555	0.01093
14.65	0.555	0.01087
14.7	0.555	0.01082
14.75	0.555	0.01077
14.8	0.555	0.01071
14.85	0.555	0.01066
14.9	0.555	0.0106
14.95	0.555	0.01055
15	0.555	0.0105
15.05	0.555	0.01044
15.1	0.555	0.01039
15.15	0.555	0.01034
15.2	0.555	0.01028
15.25	0.555	0.01023
15.3	0.555	0.01018
15.35	0.555	0.01012
15.4	0.555	0.01007
15.45	0.555	0.01002
15.5	0.555	0.00996
15.55	0.555	0.00991
15.6	0.555	0.00986
15.65	0.555	0.00981
15.7	0.555	0.00975
15.75	0.555	0.0097
15.8	0.555	0.00965
15.85	0.555	0.0096
15.9	0.555	0.00954
15.95	0.555	0.00949
16	0.555	0.00944
16.05	0.555	0.00939
16.1	0.555	0.00934
16.15	0.555	0.00929
16.2	0.555	0.00924
16.25	0.555	0.00917
16.3	0.555	0.00904
16.35	0.555	0.00884
16.4	0.555	0.00855
16.45	0.555	0.00817
16.5	0.555	0.00773
16.55	0.555	0.00725
16.6	0.555	0.00684
16.65	0.555	0.00653
16.7	0.555	0.00635
16.75	0.555	0.00628
16.8	0.555	0.00625
16.85	0.555	0.00622
16.9	0.555	0.00617
16.95	0.555	0.00611
17	0.555	0.00605
17.05	0.555	0.006
17.1	0.555	0.00599
17.15	0.555	0.00603
17.2	0.555	0.00616
17.25	0.555	0.00644
17.3	0.555	0.00691
17.35	0.555	0.00752
17.4	0.555	0.0082
17.45	0.555	0.00889
17.5	0.555	0.00958
17.55	0.555	0.01021
17.6	0.555	0.01062
17.65	0.555	0.01071
17.7	0.555	0.01045
17.75	0.555	0.00985
17.8	0.555	0.00897
17.85	0.555	0.00789
17.9	0.555	0.00664
17.95	0.555	0.00526
18	0.555	0.00377
18.05	0.555	0.00234
18.1	0.555	0.00149
18.15	0.555	0.00219
18.2	0.555	0.00361
18.25	0.555	0.00501
18.3	0.555	0.00618
18.35	0.555	0.00713
18.4	0.555	0.00783
18.45	0.555	0.00825
18.5	0.555	0.00837
18.55	0.555	0.0081
18.6	0.555	0.00743
18.65	0.555	0.00644
18.7	0.555	0.00534
18.75	0.555	0.00438
18.8	0.555	0.00376
18.85	0.555	0.0034
18.9	0.555	0.00318
18.95	0.555	0.00305
19	0.555	0.00299
19.05	0.555	0.00299
19.1	0.555	0.00302
19.15	0.555	0.00306
19.2	0.555	0.00312
19.25	0.555	0.00319
19.3	0.555	0.00335
19.35	0.555	0.00373
19.4	0.555	0.00434
19.45	0.555	0.00518
19.5	0.555	0.00626
19.55	0.555	0.00756
19.6	0.555	0.00896
19.65	0.555	0.01036
19.7	0.555	0.01184
19.75	0.555	0.01313
19.8	0.555	0.01427
19.85	0.555	0.01514
19.9	0.555	0.0156
19.95	0.555	0.01562
20	0.555	0.01516
20.05	0.555	0.01422
20.1	0.555	0.01291
20.15	0.555	0.01136
20.2	0.555	0.00986
20.25	0.555	0.00872
20.3	0.555	0.00804
20.35	0.555	0.00795
20.4	0.555	0.00828
20.45	0.555	0.00872
20.5	0.555	0.00909
20.55	0.555	0.0094
20.6	0.555	0.00964
20.65	0.555	0.00982
20.7	0.555	0.00994
20.75	0.555	0.00994
20.8	0.555	0.00996
20.85	0.555	0.00982
20.9	0.555	0.00948
20.95	0.555	0.00897
21	0.555	0.00805
-8	0.61	0.0079
-7.95	0.61	0.00872
-7.9	0.61	0.00942
-7.85	0.61	0.01013
-7.8	0.61	0.01049
-7.75	0.61	0.01073
-7.7	0.61	0.01079
-7.65	0.61	0.01081
-7.6	0.61	0.01076
-7.55	0.61	0.01071
-7.5	0.61	0.01074
-7.45	0.61	0.01091
-7.4	0.61	0.01097
-7.35	0.61	0.01113
-7.3	0.61	0.01138
-7.25	0.61	0.01158
-7.2	0.61	0.0119
-7.15	0.61	0.0122
-7.1	0.61	0.01247
-7.05	0.61	0.01269
-7	0.61	0.01287
-6.95	0.61	0.01304
-6.9	0.61	0.01317
-6.85	0.61	0.01324
-6.8	0.61	0.01329
-6.75	0.61	0.01334
-6.7	0.61	0.01338
-6.65	0.61	0.01347
-6.6	0.61	0.01364
-6.55	0.61	0.01392
-6.5	0.61	0.01425
-6.45	0.61	0.01459
-6.4	0.61	0.01493
-6.35	0.61	0.01537
-6.3	0.61	0.01576
-6.25	0.61	0.01611
-6.2	0.61	0.01629
-6.15	0.61	0.01642
-6.1	0.61	0.01632
-6.05	0.61	0.01624
-6	0.61	0.01621
-5.95	0.61	0.01591
-5.9	0.61	0.01541
-5.85	0.61	0.01498
-5.8	0.61	0.01453
-5.75	0.61	0.01395
-5.7	0.61	0.0134
-5.65	0.61	0.01301
-5.6	0.61	0.01271
-5.55	0.61	0.01233
-5.5	0.61	0.0121
-5.45	0.61	0.01202
-5.4	0.61	0.01186
-5.35	0.61	0.01171
-5.3	0.61	0.01161
-5.25	0.61	0.0115
-5.2	0.61	0.01144
-5.15	0.61	0.01155
-5.1	0.61	0.0116
-5.05	0.61	0.01155
-5	0.61	0.01168
-4.95	0.61	0.01183
-4.9	0.61	0.01191
-4.85	0.61	0.01196
-4.8	0.61	0.01207
-4.75	0.61	0.01231
-4.7	0.61	0.01255
-4.65	0.61	0.01268
-4.6	0.61	0.01279
-4.55	0.61	0.01296
-4.5	0.61	0.01315
-4.45	0.61	0.01335
-4.4	0.61	0.01345
-4.35	0.61	0.01361
-4.3	0.61	0.01376
-4.25	0.61	0.01387
-4.2	0.61	0.01399
-4.15	0.61	0.01409
-4.1	0.61	0.01415
-4.05	0.61	0.0142
-4	0.61	0.01424
-3.95	0.61	0.01428
-3.9	0.61	0.01433
-3.85	0.61	0.01439
-3.8	0.61	0.01444
-3.75	0.61	0.0146
-3.7	0.61	0.01488
-3.65	0.61	0.0151
-3.6	0.61	0.01539
-3.55	0.61	0.01565
-3.5	0.61	0.01597
-3.45	0.61	0.01618
-3.4	0.61	0.01635
-3.35	0.61	0.01654
-3.3	0.61	0.01669
-3.25	0.61	0.01679
-3.2	0.61	0.01685
-3.15	0.61	0.01691
-3.1	0.61	0.01696
-3.05	0.61	0.01701
-3	0.61	0.01706
-2.95	0.61	0.01711
-2.9	0.61	0.01716
-2.85	0.61	0.01721
-2.8	0.61	0.01726
-2.75	0.61	0.01731
-2.7	0.61	0.01736
-2.65	0.61	0.01741
-2.6	0.61	0.01746
-2.55	0.61	0.0175
-2.5	0.61	0.01755
-2.45	0.61	0.0176
-2.4	0.61	0.01764
-2.35	0.61	0.01768
-2.3	0.61	0.01773
-2.25	0.61	0.01777
-2.2	0.61	0.01782
-2.15	0.61	0.01786
-2.1	0.61	0.0179
-2.05	0.61	0.01794
-2	0.61	0.01798
-1.95	0.61	0.01802
-1.9	0.61	0.01806
-1.85	0.61	0.0181
-1.8	0.61	0.01814
-1.75	0.61	0.01818
-1.7	0.61	0.01821
-1.65	0.61	0.01825
-1.6	0.61	0.01828
-1.55	0.61	0.01832
-1.5	0.61	0.01835
-1.45	0.61	0.01839
-1.4	0.61	0.01842
-1.35	0.61	0.01845
-1.3	0.61	0.01848
-1.25	0.61	0.01852
-1.2	0.61	0.01855
-1.15	0.61	0.01858
-1.1	0.61	0.0186
-1.05	0.61	0.01863
-1	0.61	0.01866
-0.95	0.61	0.01869
-0.9	0.61	0.01871
-0.85	0.61	0.01874
-0.8	0.61	0.01877
-0.75	0.61	0.01879
-0.7	0.61	0.01881
-0.65	0.61	0.01884
-0.6	0.61	0.01886
-0.55	0.61	0.01888
-0.5	0.61	0.0189
-0.45	0.61	0.01892
-0.4	0.61	0.01894
-0.35	0.61	0.01896
-0.3	0.61	0.01898
-0.25	0.61	0.019
-0.2	0.61	0.01901
-0.15	0.61	0.01903
-0.1	0.61	0.01904
-0.05	0.61	0.01906
0	0.61	0.01907
0.05	0.61	0.01909
0.1	0.61	0.0191
0.15	0.61	0.01911
0.2	0.61	0.01912
0.25	0.61	0.01913
0.3	0.61	0.01914
0.35	0.61	0.01915
0.4	0.61	0.01916
0.45	0.61	0.01917
0.5	0.61	0.01917
0.55	0.61	0.01918
0.6	0.61	0.01918
0.65	0.61	0.01919
0.7	0.61	0.01919
0.75	0.61	0.0192
0.8	0.61	0.0192
0.85	0.61	0.0192
0.9	0.61	0.0192
0.95	0.61	0.0192
1	0.61	0.0192
1.05	0.61	0.0192
1.1	0.61	0.0192
1.15	0.61	0.0192
1.2	0.61	0.01919
1.25	0.61	0.01919
1.3	0.61	0.01918
1.35	0.61	0.01918
1.4	0.61	0.01917
1.45	0.61	0.01917
1.5	0.61	0.01916
1.55	0.61	0.01915
1.6	0.61	0.01914
1.65	0.61	0.01913
1.7	0.61	0.01912
1.75	0.61	0.01911
1.8	0.61	0.0191
1.85	0.61	0.01909
1.9	0.61	0.01908
1.95	0.61	0.01906
2	0.61	0.01905
2.05	0.61	0.01903
2.1	0.61	0.01902
2.15	0.61	0.019
2.2	0.61	0.01899
2.25	0.61	0.01897
2.3	0.61	0.01895
2.35	0.61	0.01893
2.4	0.61	0.01891
2.45	0.61	0.01889
2.5	0.61	0.01887
2.55	0.61	0.01885
2.6	0.61	0.01883
2.65	0.61	0.01881
2.7	0.61	0.01879
2.75	0.61	0.01876
2.8	0.61	0.01874
2.85	0.61	0.01871
2.9	0.61	0.01869
2.95	0.61	0.01866
3	0.61	0.01864
3.05	0.61	0.01861
3.1	0.61	0.01858
3.15	0.61	0.01855
3.2	0.61	0.01852
3.25	0.61	0.01849
3.3	0.61	0.01846
3.35	0.61	0.01843
3.4	0.61	0.0184
3.45	0.61	0.01837
3.5	0.61	0.01834
3.55	0.61	0.01831
3.6	0.61	0.01827
3.65	0.61	0.01824
3.7	0.61	0.01821
3.75	0.61	0.01817
3.8	0.61	0.01814
3.85	0.61	0.0181
3.9	0.61	0.01806
3.95	0.61	0.01803
4	0.61	0.01799
4.05	0.61	0.01795
4.1	0.61	0.01791
4.15	0.61	0.01788
4.2	0.61	0.01784
4.25	0.61	0.0178
4.3	0.61	0.01776
4.35	0.61	0.01772
4.4	0.61	0.01768
4.45	0.61	0.01764
4.5	0.61	0.01759
4.55	0.61	0.01755
4.6	0.61	0.01751
4.65	0.61	0.01747
4.7	0.61	0.01742
4.75	0.61	0.01738
4.8	0.61	0.01734
4.85	0.61	0.01729
4.9	0.61	0.01725
4.95	0.61	0.0172
5	0.61	0.01716
5.05	0.61	0.01711
5.1	0.61	0.01707
5.15	0.61	0.01702
5.2	0.61	0.01697
5.25	0.61	0.01693
5.3	0.61	0.01688
5.35	0.61	0.01683
5.4	0.61	0.01679
5.45	0.61	0.01674
5.5	0.61	0.01669
5.55	0.61	0.01664
5.6	0.61	0.01659
5.65	0.61	0.01654
5.7	0.61	0.01649
5.75	0.61	0.01644
5.8	0.61	0.01639
5.85	0.61	0.01634
5.9	0.61	0.01629
5.95	0.61	0.01624
6	0.61	0.01619
6.05	0.61	0.01614
6.1	0.61	0.01609
6.15	0.61	0.01604
6.2	0.61	0.01599
6.25	0.61	0.01594
6.3	0.61	0.01589
6.35	0.61	0.01583
6.4	0.61	0.01578
6.45	0.61	0.01573
6.5	0.61	0.01568
6.55	0.61	0.01563
6.6	0.61	0.01557
6.65	0.61	0.01552
6.7	0.61	0.01547
6.75	0.61	0.01541
6.8	0.61	0.01536
6.85	0.61	0.01531
6.9	0.61	0.01526
6.95	0.61	0.0152
7	0.61	0.01515
7.05	0.61	0.0151
7.1	0.61	0.01504
7.15	0.61	0.01499
7.2	0.61	0.01494
7.25	0.61	0.01488
7.3	0.61	0.01483
7.35	0.61	0.01478
7.4	0.61	0.01472
7.45	0.61	0.01467
7.5	0.61	0.01462
7.55	0.61	0.01456
7.6	0.61	0.01451
7.65	0.61	0.01446
7.7	0.61	0.0144
7.75	0.61	0.01435
7.8	0.61	0.0143
7.85	0.61	0.01424
7.9	0.61	0.01419
7.95	0.61	0.01414
8	0.61	0.01408
8.05	0.61	0.01403
8.1	0.61	0.01398
8.15	0.61	0.01392
8.2	0.61	0.01387
8.25	0.61	0.01382
8.3	0.61	0.01377
8.35	0.61	0.01371
8.4	0.61	0.01366
8.45	0.61	0.01361
8.5	0.61	0.01356
8.55	0.61	0.0135
8.6	0.61	0.01345
8.65	0.61	0.0134
8.7	0.61	0.01335
8.75	0.61	0.0133
8.8	0.61	0.01325
8.85	0.61	0.01319
8.9	0.61	0.01314
8.95	0.61	0.01309
9	0.61	0.01304
9.05	0.61	0.01299
9.1	0.61	0.01294
9.15	0.61	0.01289
9.2	0.61	0.01284
9.25	0.61	0.01279
9.3	0.61	0.01274
9.35	0.61	0.01269
9.4	0.61	0.01264
9.45	0.61	0.01259
9.5	0.61	0.01254
9.55	0.61	0.01249
9.6	0.61	0.01244
9.65	0.61	0.01239
9.7	0.61	0.01234
9.75	0.61	0.01229
9.8	0.61	0.01225
9.85	0.61	0.0122
9.9	0.61	0.01215
9.95	0.61	0.0121
10	0.61	0.01206
10.05	0.61	0.01201
10.1	0.61	0.01196
10.15	0.61	0.01191
10.2	0.61	0.01187
10.25	0.61	0.01182
10.3	0.61	0.01177
10.35	0.61	0.01173
10.4	0.61	0.01168
10.45	0.61	0.01164
10.5	0.61	0.01159
10.55	0.61	0.01155
10.6	0.61	0.0115
10.65	0.61	0.01146
10.7	0.61	0.01141
10.75	0.61	0.01137
10.8	0.61	0.01132
10.85	0.61	0.01128
10.9	0.61	0.01123
10.95	0.61	0.01119
11	0.61	0.01115
11.05	0.61	0.0111
11.1	0.61	0.01106
11.15	0.61	0.01102
11.2	0.61	0.01097
11.25	0.61	0.01093
11.3	0.61	0.01089
11.35	0.61	0.01085
11.4	0.61	0.01081
11.45	0.61	0.01076
11.5	0.61	0.01072
11.55	0.61	0.01068
11.6	0.61	0.01064
11.65	0.61	0.0106
11.7	0.61	0.01056
11.75	0.61	0.01052
11.8	0.61	0.01048
11.85	0.61	0.01044
11.9	0.61	0.0104
11.95	0.61	0.01036
12	0.61	0.01032
12.05	0.61	0.01028
12.1	0.61	0.01024
12.15	0.61	0.0102
12.2	0.61	0.01016
12.25	0.61	0.01012
12.3	0.61	0.01008
12.35	0.61	0.01004
12.4	0.61	0.01
12.45	0.61	0.00997
12.5	0.61	0.00993
12.55	0.61	0.00989
12.6	0.61	0.00985
12.65	0.61	0.00981
12.7	0.61	0.00978
12.75	0.61	0.00974
12.8	0.61	0.0097
12.85	0.61	0.00967
12.9	0.61	0.00963
12.95	0.61	0.00959
13	0.61	0.00955
13.05	0.61	0.00952
13.1	0.61	0.00948
13.15	0.61	0.00945
13.2	0.61	0.00941
13.25	0.61	0.00937
13.3	0.61	0.00934
13.35	0.61	0.0093
13.4	0.61	0.00927
13.45	0.61	0.00923
13.5	0.61	0.00919
13.55	0.61	0.00916
13.6	0.61	0.00912
13.65	0.61	0.00909
13.7	0.61	0.00905
13.75	0.61	0.00902
13.8	0.61	0.00898
13.85	0.61	0.00895
13.9	0.61	0.00891
13.95	0.61	0.00888
14	0.61	0.00884
14.05	0.61	0.00881
14.1	0.61	0.00877
14.15	0.61	0.00874
14.2	0.61	0.00871
14.25	0.61	0.00867
14.3	0.61	0.00864
14.35	0.61	0.0086
14.4	0.61	0.00857
14.45	0.61	0.00853
14.5	0.61	0.0085
14.55	0.61	0.00847
14.6	0.61	0.00843
14.65	0.61	0.0084
14.7	0.61	0.00836
14.75	0.61	0.00833
14.8	0.61	0.0083
14.85	0.61	0.00826
14.9	0.61	0.00823
14.95	0.61	0.0082
15	0.61	0.00816
15.05	0.61	0.00813
15.1	0.61	0.00809
15.15	0.61	0.00806
15.2	0.61	0.00803
15.25	0.61	0.00799
15.3	0.61	0.00796
15.35	0.61	0.00793
15.4	0.61	0.00789
15.45	0.61	0.00786
15.5	0.61	0.00783
15.55	0.61	0.00779
15.6	0.61	0.00776
15.65	0.61	0.00773
15.7	0.61	0.00769
15.75	0.61	0.00766
15.8	0.61	0.00763
15.85	0.61	0.00759
15.9	0.61	0.00756
15.95	0.61	0.00753
16	0.61	0.00749
16.05	0.61	0.00746
16.1	0.61	0.00743
16.15	0.61	0.0074
16.2	0.61	0.00737
16.25	0.61	0.00732
16.3	0.61	0.00722
16.35	0.61	0.00705
16.4	0.61	0.00679
16.45	0.61	0.00643
16.5	0.61	0.00595
16.55	0.61	0.00538
16.6	0.61	0.00477
16.65	0.61	0.00418
16.7	0.61	0.0037
16.75	0.61	0.00335
16.8	0.61	0.00313
16.85	0.61	0.00311
16.9	0.61	0.00318
16.95	0.61	0.0033
17	0.61	0.00342
17.05	0.61	0.00347
17.1	0.61	0.00344
17.15	0.61	0.00332
17.2	0.61	0.00312
17.25	0.61	0.00285
17.3	0.61	0.00261
17.35	0.61	0.00253
17.4	0.61	0.00266
17.45	0.61	0.00296
17.5	0.61	0.00337
17.55	0.61	0.00379
17.6	0.61	0.0041
17.65	0.61	0.00418
17.7	0.61	0.004
17.75	0.61	0.00357
17.8	0.61	0.00293
17.85	0.61	0.00218
17.9	0.61	0.0014
17.95	0.61	0.000984
18	0.61	0.00159
18.05	0.61	0.00268
18.1	0.61	0.00388
18.15	0.61	0.00513
18.2	0.61	0.00634
18.25	0.61	0.00742
18.3	0.61	0.00829
18.35	0.61	0.00896
18.4	0.61	0.00944
18.45	0.61	0.00971
18.5	0.61	0.00975
18.55	0.61	0.00952
18.6	0.61	0.00903
18.65	0.61	0.00839
18.7	0.61	0.00774
18.75	0.61	0.00724
18.8	0.61	0.00695
18.85	0.61	0.00679
18.9	0.61	0.0067
18.95	0.61	0.00664
19	0.61	0.00662
19.05	0.61	0.00662
19.1	0.61	0.00663
19.15	0.61	0.00663
19.2	0.61	0.00665
19.25	0.61	0.00667
19.3	0.61	0.00676
19.35	0.61	0.00699
19.4	0.61	0.0074
19.45	0.61	0.00797
19.5	0.61	0.00875
19.55	0.61	0.0097
19.6	0.61	0.01075
19.65	0.61	0.01182
19.7	0.61	0.01295
19.75	0.61	0.01395
19.8	0.61	0.01483
19.85	0.61	0.01549
19.9	0.61	0.01581
19.95	0.61	0.01578
20	0.61	0.01537
20.05	0.61	0.01456
20.1	0.61	0.01344
20.15	0.61	0.0121
20.2	0.61	0.01075
20.25	0.61	0.00962
20.3	0.61	0.00872
20.35	0.61	0.0082
20.4	0.61	0.00804
20.45	0.61	0.00808
20.5	0.61	0.00818
20.55	0.61	0.00828
20.6	0.61	0.00838
20.65	0.61	0.00844
20.7	0.61	0.00849
20.75	0.61	0.00846
20.8	0.61	0.00845
20.85	0.61	0.00834
20.9	0.61	0.00808
20.95	0.61	0.0077
21	0.61	0.00704
-8	0.665	0.00978
-7.95	0.665	0.01033
-7.9	0.665	0.01079
-7.85	0.665	0.01125
-7.8	0.665	0.01151
-7.75	0.665	0.01169
-7.7	0.665	0.01178
-7.65	0.665	0.01186
-7.6	0.665	0.0119
-7.55	0.665	0.01196
-7.5	0.665	0.01204
-7.45	0.665	0.01216
-7.4	0.665	0.01226
-7.35	0.665	0.01237
-7.3	0.665	0.01249
-7.25	0.665	0.01259
-7.2	0.665	0.01269
-7.15	0.665	0.01277
-7.1	0.665	0.01285
-7.05	0.665	0.01291
-7	0.665	0.01297
-6.95	0.665	0.01303
-6.9	0.665	0.0131
-6.85	0.665	0.0132
-6.8	0.665	0.01334
-6.75	0.665	0.01352
-6.7	0.665	0.01384
-6.65	0.665	0.01422
-6.6	0.665	0.0147
-6.55	0.665	0.0153
-6.5	0.665	0.01586
-6.45	0.665	0.01636
-6.4	0.665	0.01683
-6.35	0.665	0.01737
-6.3	0.665	0.01784
-6.25	0.665	0.01824
-6.2	0.665	0.01845
-6.15	0.665	0.01862
-6.1	0.665	0.01857
-6.05	0.665	0.01856
-6	0.665	0.01859
-5.95	0.665	0.0184
-5.9	0.665	0.01805
-5.85	0.665	0.01779
-5.8	0.665	0.01753
-5.75	0.665	0.0172
-5.7	0.665	0.01691
-5.65	0.665	0.01674
-5.6	0.665	0.01665
-5.55	0.665	0.01653
-5.5	0.665	0.0165
-5.45	0.665	0.01656
-5.4	0.665	0.01658
-5.35	0.665	0.01662
-5.3	0.665	0.01669
-5.25	0.665	0.01676
-5.2	0.665	0.01684
-5.15	0.665	0.01696
-5.1	0.665	0.01706
-5.05	0.665	0.01717
-5	0.665	0.01726
-4.95	0.665	0.01735
-4.9	0.665	0.01744
-4.85	0.665	0.01754
-4.8	0.665	0.0176
-4.75	0.665	0.01759
-4.7	0.665	0.01754
-4.65	0.665	0.01756
-4.6	0.665	0.01757
-4.55	0.665	0.0175
-4.5	0.665	0.01735
-4.45	0.665	0.01717
-4.4	0.665	0.01711
-4.35	0.665	0.01691
-4.3	0.665	0.01665
-4.25	0.665	0.01647
-4.2	0.665	0.0162
-4.15	0.665	0.01595
-4.1	0.665	0.01585
-4.05	0.665	0.0158
-4	0.665	0.01567
-3.95	0.665	0.01566
-3.9	0.665	0.01579
-3.85	0.665	0.01592
-3.8	0.665	0.01598
-3.75	0.665	0.01631
-3.7	0.665	0.01681
-3.65	0.665	0.01715
-3.6	0.665	0.01755
-3.55	0.665	0.01786
-3.5	0.665	0.01821
-3.45	0.665	0.01844
-3.4	0.665	0.0186
-3.35	0.665	0.01878
-3.3	0.665	0.01892
-3.25	0.665	0.01901
-3.2	0.665	0.01908
-3.15	0.665	0.01914
-3.1	0.665	0.01921
-3.05	0.665	0.01927
-3	0.665	0.01933
-2.95	0.665	0.01939
-2.9	0.665	0.01945
-2.85	0.665	0.0195
-2.8	0.665	0.01956
-2.75	0.665	0.01962
-2.7	0.665	0.01967
-2.65	0.665	0.01973
-2.6	0.665	0.01978
-2.55	0.665	0.01983
-2.5	0.665	0.01988
-2.45	0.665	0.01994
-2.4	0.665	0.01998
-2.35	0.665	0.02003
-2.3	0.665	0.02008
-2.25	0.665	0.02013
-2.2	0.665	0.02017
-2.15	0.665	0.02022
-2.1	0.665	0.02026
-2.05	0.665	0.0203
-2	0.665	0.02035
-1.95	0.665	0.02039
-1.9	0.665	0.02042
-1.85	0.665	0.02046
-1.8	0.665	0.0205
-1.75	0.665	0.02054
-1.7	0.665	0.02057
-1.65	0.665	0.0206
-1.6	0.665	0.02064
-1.55	0.665	0.02067
-1.5	0.665	0.0207
-1.45	0.665	0.02073
-1.4	0.665	0.02076
-1.35	0.665	0.02078
-1.3	0.665	0.02081
-1.25	0.665	0.02083
-1.2	0.665	0.02086
-1.15	0.665	0.02088
-1.1	0.665	0.0209
-1.05	0.665	0.02092
-1	0.665	0.02094
-0.95	0.665	0.02095
-0.9	0.665	0.02097
-0.85	0.665	0.02098
-0.8	0.665	0.021
-0.75	0.665	0.02101
-0.7	0.665	0.02102
-0.65	0.665	0.02103
-0.6	0.665	0.02104
-0.55	0.665	0.02105
-0.5	0.665	0.02105
-0.45	0.665	0.02106
-0.4	0.665	0.02106
-0.35	0.665	0.02106
-0.3	0.665	0.02106
-0.25	0.665	0.02106
-0.2	0.665	0.02106
-0.15	0.665	0.02105
-0.1	0.665	0.02105
-0.05	0.665	0.02104
0	0.665	0.02104
0.05	0.665	0.02103
0.1	0.665	0.02102
0.15	0.665	0.02101
0.2	0.665	0.02099
0.25	0.665	0.02098
0.3	0.665	0.02096
0.35	0.665	0.02095
0.4	0.665	0.02093
0.45	0.665	0.02091
0.5	0.665	0.02089
0.55	0.665	0.02087
0.6	0.665	0.02084
0.65	0.665	0.02082
0.7	0.665	0.02079
0.75	0.665	0.02077
0.8	0.665	0.02074
0.85	0.665	0.02071
0.9	0.665	0.02068
0.95	0.665	0.02064
1	0.665	0.02061
1.05	0.665	0.02057
1.1	0.665	0.02054
1.15	0.665	0.0205
1.2	0.665	0.02046
1.25	0.665	0.02042
1.3	0.665	0.02038
1.35	0.665	0.02033
1.4	0.665	0.02029
1.45	0.665	0.02024
1.5	0.665	0.02019
1.55	0.665	0.02014
1.6	0.665	0.02009
1.65	0.665	0.02004
1.7	0.665	0.01999
1.75	0.665	0.01994
1.8	0.665	0.01988
1.85	0.665	0.01982
1.9	0.665	0.01977
1.95	0.665	0.01971
2	0.665	0.01965
2.05	0.665	0.01958
2.1	0.665	0.01952
2.15	0.665	0.01946
2.2	0.665	0.01939
2.25	0.665	0.01932
2.3	0.665	0.01925
2.35	0.665	0.01919
2.4	0.665	0.01911
2.45	0.665	0.01904
2.5	0.665	0.01897
2.55	0.665	0.01889
2.6	0.665	0.01882
2.65	0.665	0.01874
2.7	0.665	0.01866
2.75	0.665	0.01859
2.8	0.665	0.0185
2.85	0.665	0.01842
2.9	0.665	0.01834
2.95	0.665	0.01826
3	0.665	0.01817
3.05	0.665	0.01809
3.1	0.665	0.018
3.15	0.665	0.01791
3.2	0.665	0.01782
3.25	0.665	0.01773
3.3	0.665	0.01764
3.35	0.665	0.01754
3.4	0.665	0.01745
3.45	0.665	0.01736
3.5	0.665	0.01726
3.55	0.665	0.01716
3.6	0.665	0.01706
3.65	0.665	0.01697
3.7	0.665	0.01687
3.75	0.665	0.01676
3.8	0.665	0.01666
3.85	0.665	0.01656
3.9	0.665	0.01646
3.95	0.665	0.01635
4	0.665	0.01624
4.05	0.665	0.01614
4.1	0.665	0.01603
4.15	0.665	0.01592
4.2	0.665	0.01581
4.25	0.665	0.0157
4.3	0.665	0.01559
4.35	0.665	0.01548
4.4	0.665	0.01537
4.45	0.665	0.01525
4.5	0.665	0.01514
4.55	0.665	0.01502
4.6	0.665	0.01491
4.65	0.665	0.01479
4.7	0.665	0.01467
4.75	0.665	0.01455
[truncated: 35,766 more rows]

## Sheet: Fig 3F
X1	Y1	Z1
-8	0.5	0.01323
-7.95	0.5	0.01522
-7.9	0.5	0.01716
-7.85	0.5	0.0191
-7.8	0.5	0.02093
-7.75	0.5	0.02239
-7.7	0.5	0.02345
-7.65	0.5	0.02429
-7.6	0.5	0.02453
-7.55	0.5	0.02405
-7.5	0.5	0.0228
-7.45	0.5	0.02104
-7.4	0.5	0.01915
-7.35	0.5	0.01741
-7.3	0.5	0.01601
-7.25	0.5	0.01507
-7.2	0.5	0.01471
-7.15	0.5	0.01451
-7.1	0.5	0.01435
-7.05	0.5	0.01416
-7	0.5	0.0138
-6.95	0.5	0.01348
-6.9	0.5	0.01314
-6.85	0.5	0.01277
-6.8	0.5	0.01261
-6.75	0.5	0.01254
-6.7	0.5	0.0126
-6.65	0.5	0.01267
-6.6	0.5	0.01265
-6.55	0.5	0.0126
-6.5	0.5	0.01258
-6.45	0.5	0.01261
-6.4	0.5	0.01266
-6.35	0.5	0.0127
-6.3	0.5	0.01274
-6.25	0.5	0.01278
-6.2	0.5	0.0128
-6.15	0.5	0.01278
-6.1	0.5	0.01276
-6.05	0.5	0.01276
-6	0.5	0.01278
-5.95	0.5	0.01284
-5.9	0.5	0.01292
-5.85	0.5	0.01302
-5.8	0.5	0.01307
-5.75	0.5	0.01311
-5.7	0.5	0.01316
-5.65	0.5	0.01325
-5.6	0.5	0.01335
-5.55	0.5	0.01347
-5.5	0.5	0.01352
-5.45	0.5	0.01355
-5.4	0.5	0.01357
-5.35	0.5	0.01371
-5.3	0.5	0.01373
-5.25	0.5	0.01399
-5.2	0.5	0.01438
-5.15	0.5	0.01493
-5.1	0.5	0.01558
-5.05	0.5	0.01628
-5	0.5	0.01728
-4.95	0.5	0.01777
-4.9	0.5	0.01845
-4.85	0.5	0.01929
-4.8	0.5	0.02019
-4.75	0.5	0.021
-4.7	0.5	0.02186
-4.65	0.5	0.02276
-4.6	0.5	0.02389
-4.55	0.5	0.02456
-4.5	0.5	0.02491
-4.45	0.5	0.02478
-4.4	0.5	0.02429
-4.35	0.5	0.02321
-4.3	0.5	0.02238
-4.25	0.5	0.0214
-4.2	0.5	0.01997
-4.15	0.5	0.01883
-4.1	0.5	0.01766
-4.05	0.5	0.01683
-4	0.5	0.01625
-3.95	0.5	0.01571
-3.9	0.5	0.0155
-3.85	0.5	0.01528
-3.8	0.5	0.01513
-3.75	0.5	0.01511
-3.7	0.5	0.0152
-3.65	0.5	0.01537
-3.6	0.5	0.01553
-3.55	0.5	0.01563
-3.5	0.5	0.01574
-3.45	0.5	0.01586
-3.4	0.5	0.01594
-3.35	0.5	0.01601
-3.3	0.5	0.01605
-3.25	0.5	0.01609
-3.2	0.5	0.01612
-3.15	0.5	0.01615
-3.1	0.5	0.01618
-3.05	0.5	0.01622
-3	0.5	0.01625
-2.95	0.5	0.01628
-2.9	0.5	0.0163
-2.85	0.5	0.01633
-2.8	0.5	0.01636
-2.75	0.5	0.01639
-2.7	0.5	0.01642
-2.65	0.5	0.01645
-2.6	0.5	0.01647
-2.55	0.5	0.0165
-2.5	0.5	0.01653
-2.45	0.5	0.01655
-2.4	0.5	0.01658
-2.35	0.5	0.0166
-2.3	0.5	0.01663
-2.25	0.5	0.01665
-2.2	0.5	0.01668
-2.15	0.5	0.0167
-2.1	0.5	0.01672
-2.05	0.5	0.01675
-2	0.5	0.01677
-1.95	0.5	0.01679
-1.9	0.5	0.01681
-1.85	0.5	0.01683
-1.8	0.5	0.01685
-1.75	0.5	0.01687
-1.7	0.5	0.01689
-1.65	0.5	0.01691
-1.6	0.5	0.01693
-1.55	0.5	0.01695
-1.5	0.5	0.01697
-1.45	0.5	0.01699
-1.4	0.5	0.017
-1.35	0.5	0.01702
-1.3	0.5	0.01704
-1.25	0.5	0.01705
-1.2	0.5	0.01707
-1.15	0.5	0.01708
-1.1	0.5	0.0171
-1.05	0.5	0.01711
-1	0.5	0.01713
-0.95	0.5	0.01714
-0.9	0.5	0.01715
-0.85	0.5	0.01717
-0.8	0.5	0.01718
-0.75	0.5	0.01719
-0.7	0.5	0.0172
-0.65	0.5	0.01721
-0.6	0.5	0.01722
-0.55	0.5	0.01723
-0.5	0.5	0.01724
-0.45	0.5	0.01725
-0.4	0.5	0.01726
-0.35	0.5	0.01727
-0.3	0.5	0.01728
-0.25	0.5	0.01729
-0.2	0.5	0.01729
-0.15	0.5	0.0173
-0.1	0.5	0.01731
-0.05	0.5	0.01731
0	0.5	0.01732
0.05	0.5	0.01732
0.1	0.5	0.01733
0.15	0.5	0.01733
0.2	0.5	0.01733
0.25	0.5	0.01734
0.3	0.5	0.01734
0.35	0.5	0.01734
0.4	0.5	0.01734
0.45	0.5	0.01734
0.5	0.5	0.01735
0.55	0.5	0.01735
0.6	0.5	0.01735
0.65	0.5	0.01735
0.7	0.5	0.01734
0.75	0.5	0.01734
0.8	0.5	0.01734
0.85	0.5	0.01734
0.9	0.5	0.01734
0.95	0.5	0.01733
1	0.5	0.01733
1.05	0.5	0.01733
1.1	0.5	0.01732
1.15	0.5	0.01732
1.2	0.5	0.01731
1.25	0.5	0.01731
1.3	0.5	0.0173
1.35	0.5	0.01729
1.4	0.5	0.01729
1.45	0.5	0.01728
1.5	0.5	0.01727
1.55	0.5	0.01726
1.6	0.5	0.01726
1.65	0.5	0.01725
1.7	0.5	0.01724
1.75	0.5	0.01723
1.8	0.5	0.01722
1.85	0.5	0.01721
1.9	0.5	0.0172
1.95	0.5	0.01718
2	0.5	0.01717
2.05	0.5	0.01716
2.1	0.5	0.01715
2.15	0.5	0.01713
2.2	0.5	0.01712
2.25	0.5	0.01711
2.3	0.5	0.01709
2.35	0.5	0.01708
2.4	0.5	0.01706
2.45	0.5	0.01705
2.5	0.5	0.01703
2.55	0.5	0.01701
2.6	0.5	0.017
2.65	0.5	0.01698
2.7	0.5	0.01696
2.75	0.5	0.01694
2.8	0.5	0.01693
2.85	0.5	0.01691
2.9	0.5	0.01689
2.95	0.5	0.01687
3	0.5	0.01685
3.05	0.5	0.01683
3.1	0.5	0.01681
3.15	0.5	0.01679
3.2	0.5	0.01677
3.25	0.5	0.01674
3.3	0.5	0.01672
3.35	0.5	0.0167
3.4	0.5	0.01668
3.45	0.5	0.01665
3.5	0.5	0.01663
3.55	0.5	0.01661
3.6	0.5	0.01658
3.65	0.5	0.01656
3.7	0.5	0.01653
3.75	0.5	0.01651
3.8	0.5	0.01648
3.85	0.5	0.01646
3.9	0.5	0.01643
3.95	0.5	0.0164
4	0.5	0.01638
4.05	0.5	0.01635
4.1	0.5	0.01632
4.15	0.5	0.01629
4.2	0.5	0.01627
4.25	0.5	0.01624
4.3	0.5	0.01621
4.35	0.5	0.01618
4.4	0.5	0.01615
4.45	0.5	0.01612
4.5	0.5	0.01609
4.55	0.5	0.01606
4.6	0.5	0.01603
4.65	0.5	0.016
4.7	0.5	0.01597
4.75	0.5	0.01594
4.8	0.5	0.0159
4.85	0.5	0.01587
4.9	0.5	0.01584
4.95	0.5	0.01581
5	0.5	0.01578
5.05	0.5	0.01574
5.1	0.5	0.01571
5.15	0.5	0.01567
5.2	0.5	0.01564
5.25	0.5	0.01561
5.3	0.5	0.01557
5.35	0.5	0.01554
5.4	0.5	0.0155
5.45	0.5	0.01547
5.5	0.5	0.01543
5.55	0.5	0.0154
5.6	0.5	0.01536
5.65	0.5	0.01532
5.7	0.5	0.01529
5.75	0.5	0.01525
5.8	0.5	0.01521
5.85	0.5	0.01518
5.9	0.5	0.01514
5.95	0.5	0.0151
6	0.5	0.01507
6.05	0.5	0.01503
6.1	0.5	0.01499
6.15	0.5	0.01495
6.2	0.5	0.01491
6.25	0.5	0.01487
6.3	0.5	0.01484
6.35	0.5	0.0148
6.4	0.5	0.01476
6.45	0.5	0.01472
6.5	0.5	0.01468
6.55	0.5	0.01464
6.6	0.5	0.0146
6.65	0.5	0.01456
6.7	0.5	0.01452
6.75	0.5	0.01448
6.8	0.5	0.01444
6.85	0.5	0.0144
6.9	0.5	0.01436
6.95	0.5	0.01432
7	0.5	0.01427
7.05	0.5	0.01423
7.1	0.5	0.01419
7.15	0.5	0.01415
7.2	0.5	0.01411
7.25	0.5	0.01407
7.3	0.5	0.01403
7.35	0.5	0.01398
7.4	0.5	0.01394
7.45	0.5	0.0139
7.5	0.5	0.01386
7.55	0.5	0.01381
7.6	0.5	0.01377
7.65	0.5	0.01373
7.7	0.5	0.01369
7.75	0.5	0.01364
7.8	0.5	0.0136
7.85	0.5	0.01356
7.9	0.5	0.01352
7.95	0.5	0.01347
8	0.5	0.01343
8.05	0.5	0.01339
8.1	0.5	0.01334
8.15	0.5	0.0133
8.2	0.5	0.01326
8.25	0.5	0.01321
8.3	0.5	0.01317
8.35	0.5	0.01313
8.4	0.5	0.01308
8.45	0.5	0.01304
8.5	0.5	0.01299
8.55	0.5	0.01295
8.6	0.5	0.01291
8.65	0.5	0.01286
8.7	0.5	0.01282
8.75	0.5	0.01277
8.8	0.5	0.01273
8.85	0.5	0.01269
8.9	0.5	0.01264
8.95	0.5	0.0126
9	0.5	0.01256
9.05	0.5	0.01251
9.1	0.5	0.01247
9.15	0.5	0.01242
9.2	0.5	0.01238
9.25	0.5	0.01234
9.3	0.5	0.01229
9.35	0.5	0.01225
9.4	0.5	0.0122
9.45	0.5	0.01216
9.5	0.5	0.01212
9.55	0.5	0.01207
9.6	0.5	0.01203
9.65	0.5	0.01198
9.7	0.5	0.01194
9.75	0.5	0.0119
9.8	0.5	0.01185
9.85	0.5	0.01181
9.9	0.5	0.01176
9.95	0.5	0.01172
10	0.5	0.01168
10.05	0.5	0.01163
10.1	0.5	0.01159
10.15	0.5	0.01155
10.2	0.5	0.0115
10.25	0.5	0.01146
10.3	0.5	0.01142
10.35	0.5	0.01137
10.4	0.5	0.01133
10.45	0.5	0.01129
10.5	0.5	0.01124
10.55	0.5	0.0112
10.6	0.5	0.01116
10.65	0.5	0.01111
10.7	0.5	0.01107
10.75	0.5	0.01103
10.8	0.5	0.01099
10.85	0.5	0.01094
10.9	0.5	0.0109
10.95	0.5	0.01086
11	0.5	0.01082
11.05	0.5	0.01077
11.1	0.5	0.01073
11.15	0.5	0.01069
11.2	0.5	0.01065
11.25	0.5	0.01061
11.3	0.5	0.01056
11.35	0.5	0.01052
11.4	0.5	0.01048
11.45	0.5	0.01044
11.5	0.5	0.0104
11.55	0.5	0.01036
11.6	0.5	0.01031
11.65	0.5	0.01027
11.7	0.5	0.01023
11.75	0.5	0.01019
11.8	0.5	0.01015
11.85	0.5	0.01011
11.9	0.5	0.01007
11.95	0.5	0.01003
12	0.5	0.00999
12.05	0.5	0.00995
12.1	0.5	0.00991
12.15	0.5	0.00987
12.2	0.5	0.00983
12.25	0.5	0.00979
12.3	0.5	0.00975
12.35	0.5	0.00971
12.4	0.5	0.00967
12.45	0.5	0.00963
12.5	0.5	0.00959
12.55	0.5	0.00955
12.6	0.5	0.00951
12.65	0.5	0.00947
12.7	0.5	0.00943
12.75	0.5	0.00939
12.8	0.5	0.00936
12.85	0.5	0.00932
12.9	0.5	0.00928
12.95	0.5	0.00924
13	0.5	0.0092
13.05	0.5	0.00916
13.1	0.5	0.00913
13.15	0.5	0.00909
13.2	0.5	0.00905
13.25	0.5	0.00901
13.3	0.5	0.00898
13.35	0.5	0.00894
13.4	0.5	0.0089
13.45	0.5	0.00887
13.5	0.5	0.00883
13.55	0.5	0.00879
13.6	0.5	0.00876
13.65	0.5	0.00872
13.7	0.5	0.00868
13.75	0.5	0.00865
13.8	0.5	0.00861
13.85	0.5	0.00857
13.9	0.5	0.00854
13.95	0.5	0.0085
14	0.5	0.00847
14.05	0.5	0.00843
14.1	0.5	0.0084
14.15	0.5	0.00836
14.2	0.5	0.00833
14.25	0.5	0.00829
14.3	0.5	0.00826
14.35	0.5	0.00822
14.4	0.5	0.00819
14.45	0.5	0.00815
14.5	0.5	0.00812
14.55	0.5	0.00808
14.6	0.5	0.00805
14.65	0.5	0.00802
14.7	0.5	0.00798
14.75	0.5	0.00795
14.8	0.5	0.00792
14.85	0.5	0.00788
14.9	0.5	0.00785
14.95	0.5	0.00782
15	0.5	0.00778
15.05	0.5	0.00775
15.1	0.5	0.00772
15.15	0.5	0.00768
15.2	0.5	0.00765
15.25	0.5	0.00762
15.3	0.5	0.00759
15.35	0.5	0.00755
15.4	0.5	0.00752
15.45	0.5	0.00749
15.5	0.5	0.00746
15.55	0.5	0.00743
15.6	0.5	0.00739
15.65	0.5	0.00736
15.7	0.5	0.00733
15.75	0.5	0.0073
15.8	0.5	0.00727
15.85	0.5	0.00724
15.9	0.5	0.00721
15.95	0.5	0.00718
16	0.5	0.00715
16.05	0.5	0.00711
16.1	0.5	0.00708
16.15	0.5	0.00706
16.2	0.5	0.00707
16.25	0.5	0.00713
16.3	0.5	0.0073
16.35	0.5	0.00764
16.4	0.5	0.00823
16.45	0.5	0.00908
16.5	0.5	0.01019
16.55	0.5	0.01149
16.6	0.5	0.01294
16.65	0.5	0.01441
16.7	0.5	0.01578
16.75	0.5	0.01691
16.8	0.5	0.01786
16.85	0.5	0.01847
16.9	0.5	0.01881
16.95	0.5	0.01897
17	0.5	0.01893
17.05	0.5	0.01878
17.1	0.5	0.01864
17.15	0.5	0.01857
17.2	0.5	0.01856
17.25	0.5	0.01858
17.3	0.5	0.01858
17.35	0.5	0.01855
17.4	0.5	0.01843
17.45	0.5	0.01821
17.5	0.5	0.01784
17.55	0.5	0.0173
17.6	0.5	0.01659
17.65	0.5	0.01579
17.7	0.5	0.01508
17.75	0.5	0.0148
17.8	0.5	0.01527
17.85	0.5	0.01662
17.9	0.5	0.01875
17.95	0.5	0.0214
18	0.5	0.02422
18.05	0.5	0.02698
18.1	0.5	0.0295
18.15	0.5	0.03161
18.2	0.5	0.03318
18.25	0.5	0.03415
18.3	0.5	0.03443
18.35	0.5	0.03402
18.4	0.5	0.03295
18.45	0.5	0.03121
18.5	0.5	0.02895
18.55	0.5	0.02628
18.6	0.5	0.02326
18.65	0.5	0.01997
18.7	0.5	0.01667
18.75	0.5	0.01365
18.8	0.5	0.01123
18.85	0.5	0.0097
18.9	0.5	0.00925
18.95	0.5	0.00961
19	0.5	0.01041
19.05	0.5	0.01136
19.1	0.5	0.01235
19.15	0.5	0.01322
19.2	0.5	0.01387
19.25	0.5	0.01431
19.3	0.5	0.01455
19.35	0.5	0.01455
19.4	0.5	0.01432
19.45	0.5	0.01401
19.5	0.5	0.01347
19.55	0.5	0.01273
19.6	0.5	0.01189
19.65	0.5	0.01093
19.7	0.5	0.00977
19.75	0.5	0.00852
19.8	0.5	0.00722
19.85	0.5	0.0057
19.9	0.5	0.0041
19.95	0.5	0.00258
20	0.5	0.00144
20.05	0.5	0.00187
20.1	0.5	0.00332
20.15	0.5	0.00494
20.2	0.5	0.00655
20.25	0.5	0.00817
20.3	0.5	0.00984
20.35	0.5	0.01149
20.4	0.5	0.01301
20.45	0.5	0.01437
20.5	0.5	0.01552
20.55	0.5	0.0162
20.6	0.5	0.01637
20.65	0.5	0.01603
20.7	0.5	0.01518
20.75	0.5	0.01395
20.8	0.5	0.01238
20.85	0.5	0.0107
20.9	0.5	0.00925
20.95	0.5	0.00818
21	0.5	0.0078
-8	0.555	0.01293
-7.95	0.555	0.01478
-7.9	0.555	0.01649
-7.85	0.555	0.01815
-7.8	0.555	0.01969
-7.75	0.555	0.0209
-7.7	0.555	0.02178
-7.65	0.555	0.02248
-7.6	0.555	0.02271
-7.55	0.555	0.02239
-7.5	0.555	0.02154
-7.45	0.555	0.02038
-7.4	0.555	0.01921
-7.35	0.555	0.01823
-7.3	0.555	0.01754
-7.25	0.555	0.01717
-7.2	0.555	0.01709
-7.15	0.555	0.01709
-7.1	0.555	0.01712
-7.05	0.555	0.01716
-7	0.555	0.01719
-6.95	0.555	0.01726
-6.9	0.555	0.0174
-6.85	0.555	0.01766
-6.8	0.555	0.01796
-6.75	0.555	0.01838
-6.7	0.555	0.0187
-6.65	0.555	0.01887
-6.6	0.555	0.01868
-6.55	0.555	0.01829
-6.5	0.555	0.01776
-6.45	0.555	0.01738
-6.4	0.555	0.0171
-6.35	0.555	0.01686
-6.3	0.555	0.01676
-6.25	0.555	0.01675
-6.2	0.555	0.01659
-6.15	0.555	0.01622
-6.1	0.555	0.01565
-6.05	0.555	0.01506
-6	0.555	0.01453
-5.95	0.555	0.01382
-5.9	0.555	0.01322
-5.85	0.555	0.01259
-5.8	0.555	0.01251
-5.75	0.555	0.01268
-5.7	0.555	0.01283
-5.65	0.555	0.01321
-5.6	0.555	0.01348
-5.55	0.555	0.01375
-5.5	0.555	0.01382
-5.45	0.555	0.01383
-5.4	0.555	0.01383
-5.35	0.555	0.01405
-5.3	0.555	0.01406
-5.25	0.555	0.01442
-5.2	0.555	0.01492
-5.15	0.555	0.01554
-5.1	0.555	0.01624
-5.05	0.555	0.01694
-5	0.555	0.01786
-4.95	0.555	0.01829
-4.9	0.555	0.01887
-4.85	0.555	0.01954
-4.8	0.555	0.02024
-4.75	0.555	0.02085
-4.7	0.555	0.02147
-4.65	0.555	0.02211
-4.6	0.555	0.02287
-4.55	0.555	0.02333
-4.5	0.555	0.02359
-4.45	0.555	0.02356
-4.4	0.555	0.02334
-4.35	0.555	0.02286
-4.3	0.555	0.02256
-4.25	0.555	0.02226
-4.2	0.555	0.0219
-4.15	0.555	0.02174
-4.1	0.555	0.02168
-4.05	0.555	0.02175
-4	0.555	0.02189
-3.95	0.555	0.02209
-3.9	0.555	0.02226
-3.85	0.555	0.02247
-3.8	0.555	0.02268
-3.75	0.555	0.02282
-3.7	0.555	0.02284
-3.65	0.555	0.02275
-3.6	0.555	0.02266
-3.55	0.555	0.02263
-3.5	0.555	0.02254
-3.45	0.555	0.02241
-3.4	0.555	0.02234
-3.35	0.555	0.02225
-3.3	0.555	0.02225
-3.25	0.555	0.02229
-3.2	0.555	0.02236
-3.15	0.555	0.02242
-3.1	0.555	0.0225
-3.05	0.555	0.02258
-3	0.555	0.02265
-2.95	0.555	0.02272
-2.9	0.555	0.02279
-2.85	0.555	0.02286
-2.8	0.555	0.02293
-2.75	0.555	0.02299
-2.7	0.555	0.02306
-2.65	0.555	0.02313
-2.6	0.555	0.0232
-2.55	0.555	0.02326
-2.5	0.555	0.02333
-2.45	0.555	0.02339
-2.4	0.555	0.02346
-2.35	0.555	0.02352
-2.3	0.555	0.02359
-2.25	0.555	0.02365
-2.2	0.555	0.02371
-2.15	0.555	0.02378
-2.1	0.555	0.02384
-2.05	0.555	0.0239
-2	0.555	0.02396
-1.95	0.555	0.02402
-1.9	0.555	0.02408
-1.85	0.555	0.02414
-1.8	0.555	0.0242
-1.75	0.555	0.02426
-1.7	0.555	0.02431
-1.65	0.555	0.02437
-1.6	0.555	0.02443
-1.55	0.555	0.02448
-1.5	0.555	0.02454
-1.45	0.555	0.02459
-1.4	0.555	0.02465
-1.35	0.555	0.0247
-1.3	0.555	0.02476
-1.25	0.555	0.02481
-1.2	0.555	0.02486
-1.15	0.555	0.02491
-1.1	0.555	0.02496
-1.05	0.555	0.02501
-1	0.555	0.02506
-0.95	0.555	0.02511
-0.9	0.555	0.02516
-0.85	0.555	0.02521
-0.8	0.555	0.02526
-0.75	0.555	0.0253
-0.7	0.555	0.02535
-0.65	0.555	0.0254
-0.6	0.555	0.02544
-0.55	0.555	0.02548
-0.5	0.555	0.02553
-0.45	0.555	0.02557
-0.4	0.555	0.02561
-0.35	0.555	0.02566
-0.3	0.555	0.0257
-0.25	0.555	0.02574
-0.2	0.555	0.02578
-0.15	0.555	0.02582
-0.1	0.555	0.02585
-0.05	0.555	0.02589
0	0.555	0.02593
0.05	0.555	0.02597
0.1	0.555	0.026
0.15	0.555	0.02604
0.2	0.555	0.02607
0.25	0.555	0.02611
0.3	0.555	0.02614
0.35	0.555	0.02617
0.4	0.555	0.0262
0.45	0.555	0.02624
0.5	0.555	0.02627
0.55	0.555	0.0263
0.6	0.555	0.02633
0.65	0.555	0.02635
0.7	0.555	0.02638
0.75	0.555	0.02641
0.8	0.555	0.02644
0.85	0.555	0.02646
0.9	0.555	0.02649
0.95	0.555	0.02651
1	0.555	0.02654
1.05	0.555	0.02656
1.1	0.555	0.02658
1.15	0.555	0.0266
1.2	0.555	0.02663
1.25	0.555	0.02665
1.3	0.555	0.02667
1.35	0.555	0.02668
1.4	0.555	0.0267
1.45	0.555	0.02672
1.5	0.555	0.02674
1.55	0.555	0.02675
1.6	0.555	0.02677
1.65	0.555	0.02679
1.7	0.555	0.0268
1.75	0.555	0.02681
1.8	0.555	0.02683
1.85	0.555	0.02684
1.9	0.555	0.02685
1.95	0.555	0.02686
2	0.555	0.02687
2.05	0.555	0.02688
2.1	0.555	0.02689
2.15	0.555	0.0269
2.2	0.555	0.0269
2.25	0.555	0.02691
2.3	0.555	0.02692
2.35	0.555	0.02692
2.4	0.555	0.02693
2.45	0.555	0.02693
2.5	0.555	0.02693
2.55	0.555	0.02694
2.6	0.555	0.02694
2.65	0.555	0.02694
2.7	0.555	0.02694
2.75	0.555	0.02694
2.8	0.555	0.02694
2.85	0.555	0.02694
2.9	0.555	0.02694
2.95	0.555	0.02693
3	0.555	0.02693
3.05	0.555	0.02692
3.1	0.555	0.02692
3.15	0.555	0.02691
3.2	0.555	0.02691
3.25	0.555	0.0269
3.3	0.555	0.02689
3.35	0.555	0.02688
3.4	0.555	0.02688
3.45	0.555	0.02687
3.5	0.555	0.02686
3.55	0.555	0.02684
3.6	0.555	0.02683
3.65	0.555	0.02682
3.7	0.555	0.02681
3.75	0.555	0.02679
3.8	0.555	0.02678
3.85	0.555	0.02676
3.9	0.555	0.02675
3.95	0.555	0.02673
4	0.555	0.02672
4.05	0.555	0.0267
4.1	0.555	0.02668
4.15	0.555	0.02666
4.2	0.555	0.02664
4.25	0.555	0.02662
4.3	0.555	0.0266
4.35	0.555	0.02658
4.4	0.555	0.02656
4.45	0.555	0.02654
4.5	0.555	0.02651
4.55	0.555	0.02649
4.6	0.555	0.02646
4.65	0.555	0.02644
4.7	0.555	0.02641
4.75	0.555	0.02639
4.8	0.555	0.02636
4.85	0.555	0.02633
4.9	0.555	0.0263
4.95	0.555	0.02628
5	0.555	0.02625
5.05	0.555	0.02622
5.1	0.555	0.02619
5.15	0.555	0.02616
5.2	0.555	0.02612
5.25	0.555	0.02609
5.3	0.555	0.02606
5.35	0.555	0.02603
5.4	0.555	0.02599
5.45	0.555	0.02596
5.5	0.555	0.02592
5.55	0.555	0.02589
5.6	0.555	0.02585
5.65	0.555	0.02581
5.7	0.555	0.02578
5.75	0.555	0.02574
5.8	0.555	0.0257
5.85	0.555	0.02566
5.9	0.555	0.02562
5.95	0.555	0.02558
6	0.555	0.02554
6.05	0.555	0.0255
6.1	0.555	0.02546
6.15	0.555	0.02542
6.2	0.555	0.02537
6.25	0.555	0.02533
6.3	0.555	0.02529
6.35	0.555	0.02524
6.4	0.555	0.0252
6.45	0.555	0.02515
6.5	0.555	0.02511
6.55	0.555	0.02506
6.6	0.555	0.02502
6.65	0.555	0.02497
6.7	0.555	0.02492
6.75	0.555	0.02487
6.8	0.555	0.02483
6.85	0.555	0.02478
6.9	0.555	0.02473
6.95	0.555	0.02468
7	0.555	0.02463
7.05	0.555	0.02458
7.1	0.555	0.02453
7.15	0.555	0.02447
7.2	0.555	0.02442
7.25	0.555	0.02437
7.3	0.555	0.02432
7.35	0.555	0.02426
7.4	0.555	0.02421
7.45	0.555	0.02416
7.5	0.555	0.0241
7.55	0.555	0.02405
7.6	0.555	0.02399
7.65	0.555	0.02394
7.7	0.555	0.02388
7.75	0.555	0.02382
7.8	0.555	0.02377
7.85	0.555	0.02371
7.9	0.555	0.02365
7.95	0.555	0.02359
8	0.555	0.02354
8.05	0.555	0.02348
8.1	0.555	0.02342
8.15	0.555	0.02336
8.2	0.555	0.0233
8.25	0.555	0.02324
8.3	0.555	0.02318
8.35	0.555	0.02312
8.4	0.555	0.02306
8.45	0.555	0.023
8.5	0.555	0.02293
8.55	0.555	0.02287
8.6	0.555	0.02281
8.65	0.555	0.02275
8.7	0.555	0.02268
8.75	0.555	0.02262
8.8	0.555	0.02256
8.85	0.555	0.02249
8.9	0.555	0.02243
8.95	0.555	0.02236
9	0.555	0.0223
9.05	0.555	0.02223
9.1	0.555	0.02217
9.15	0.555	0.0221
9.2	0.555	0.02204
9.25	0.555	0.02197
9.3	0.555	0.02191
9.35	0.555	0.02184
9.4	0.555	0.02177
9.45	0.555	0.0217
9.5	0.555	0.02164
9.55	0.555	0.02157
9.6	0.555	0.0215
9.65	0.555	0.02143
9.7	0.555	0.02137
9.75	0.555	0.0213
9.8	0.555	0.02123
9.85	0.555	0.02116
9.9	0.555	0.02109
9.95	0.555	0.02102
10	0.555	0.02095
10.05	0.555	0.02088
10.1	0.555	0.02081
10.15	0.555	0.02074
10.2	0.555	0.02067
10.25	0.555	0.0206
10.3	0.555	0.02053
10.35	0.555	0.02046
10.4	0.555	0.02039
10.45	0.555	0.02032
10.5	0.555	0.02025
10.55	0.555	0.02018
10.6	0.555	0.0201
10.65	0.555	0.02003
10.7	0.555	0.01996
10.75	0.555	0.01989
10.8	0.555	0.01982
10.85	0.555	0.01974
10.9	0.555	0.01967
10.95	0.555	0.0196
11	0.555	0.01953
11.05	0.555	0.01945
11.1	0.555	0.01938
11.15	0.555	0.01931
11.2	0.555	0.01923
11.25	0.555	0.01916
11.3	0.555	0.01909
11.35	0.555	0.01901
11.4	0.555	0.01894
11.45	0.555	0.01887
11.5	0.555	0.01879
11.55	0.555	0.01872
11.6	0.555	0.01865
11.65	0.555	0.01857
11.7	0.555	0.0185
11.75	0.555	0.01842
11.8	0.555	0.01835
11.85	0.555	0.01828
11.9	0.555	0.0182
11.95	0.555	0.01813
12	0.555	0.01805
12.05	0.555	0.01798
12.1	0.555	0.0179
12.15	0.555	0.01783
12.2	0.555	0.01776
12.25	0.555	0.01768
12.3	0.555	0.01761
12.35	0.555	0.01753
12.4	0.555	0.01746
12.45	0.555	0.01738
12.5	0.555	0.01731
12.55	0.555	0.01723
12.6	0.555	0.01716
12.65	0.555	0.01708
12.7	0.555	0.01701
12.75	0.555	0.01693
12.8	0.555	0.01686
12.85	0.555	0.01679
12.9	0.555	0.01671
12.95	0.555	0.01664
13	0.555	0.01656
13.05	0.555	0.01649
13.1	0.555	0.01641
13.15	0.555	0.01634
13.2	0.555	0.01626
13.25	0.555	0.01619
13.3	0.555	0.01611
13.35	0.555	0.01604
13.4	0.555	0.01597
13.45	0.555	0.01589
13.5	0.555	0.01582
13.55	0.555	0.01574
13.6	0.555	0.01567
13.65	0.555	0.01559
13.7	0.555	0.01552
13.75	0.555	0.01545
13.8	0.555	0.01537
13.85	0.555	0.0153
13.9	0.555	0.01522
13.95	0.555	0.01515
14	0.555	0.01508
14.05	0.555	0.015
14.1	0.555	0.01493
14.15	0.555	0.01485
14.2	0.555	0.01478
14.25	0.555	0.01471
14.3	0.555	0.01463
14.35	0.555	0.01456
14.4	0.555	0.01449
14.45	0.555	0.01441
14.5	0.555	0.01434
14.55	0.555	0.01427
14.6	0.555	0.0142
14.65	0.555	0.01412
14.7	0.555	0.01405
14.75	0.555	0.01398
14.8	0.555	0.01391
14.85	0.555	0.01383
14.9	0.555	0.01376
14.95	0.555	0.01369
15	0.555	0.01362
15.05	0.555	0.01354
15.1	0.555	0.01347
15.15	0.555	0.0134
15.2	0.555	0.01333
15.25	0.555	0.01326
15.3	0.555	0.01319
15.35	0.555	0.01312
15.4	0.555	0.01305
15.45	0.555	0.01297
15.5	0.555	0.0129
15.55	0.555	0.01283
15.6	0.555	0.01276
15.65	0.555	0.01269
15.7	0.555	0.01262
15.75	0.555	0.01255
15.8	0.555	0.01248
15.85	0.555	0.01241
15.9	0.555	0.01234
15.95	0.555	0.01227
16	0.555	0.0122
16.05	0.555	0.01213
16.1	0.555	0.01207
16.15	0.555	0.012
16.2	0.555	0.01195
16.25	0.555	0.01192
16.3	0.555	0.01196
16.35	0.555	0.0121
16.4	0.555	0.01241
16.45	0.555	0.01291
16.5	0.555	0.01361
16.55	0.555	0.0145
16.6	0.555	0.01554
16.65	0.555	0.01663
16.7	0.555	0.01768
16.75	0.555	0.01855
16.8	0.555	0.01928
16.85	0.555	0.01975
16.9	0.555	0.02
16.95	0.555	0.02009
17	0.555	0.02001
17.05	0.555	0.01984
17.1	0.555	0.01967
17.15	0.555	0.01957
17.2	0.555	0.01952
17.25	0.555	0.0195
17.3	0.555	0.01948
17.35	0.555	0.01941
17.4	0.555	0.01927
17.45	0.555	0.01903
17.5	0.555	0.01864
17.55	0.555	0.01808
17.6	0.555	0.01731
17.65	0.555	0.01637
17.7	0.555	0.01536
17.75	0.555	0.0145
17.8	0.555	0.01409
17.85	0.555	0.01434
17.9	0.555	0.01533
17.95	0.555	0.01691
18	0.555	0.01883
18.05	0.555	0.02083
18.1	0.555	0.02272
18.15	0.555	0.02434
18.2	0.555	0.02555
18.25	0.555	0.02628
18.3	0.555	0.02647
18.35	0.555	0.02609
18.4	0.555	0.02517
18.45	0.555	0.0237
18.5	0.555	0.0218
18.55	0.555	0.01954
18.6	0.555	0.01698
18.65	0.555	0.01417
18.7	0.555	0.01132
18.75	0.555	0.00867
18.8	0.555	0.00652
18.85	0.555	0.00532
18.9	0.555	0.00534
18.95	0.555	0.00616
19	0.555	0.00723
19.05	0.555	0.0083
19.1	0.555	0.00931
19.15	0.555	0.01014
19.2	0.555	0.01074
19.25	0.555	0.01112
19.3	0.555	0.01132
19.35	0.555	0.0113
19.4	0.555	0.01109
19.45	0.555	0.0108
19.5	0.555	0.01033
19.55	0.555	0.0097
19.6	0.555	0.009
19.65	0.555	0.00822
19.7	0.555	0.00731
19.75	0.555	0.00637
19.8	0.555	0.00548
19.85	0.555	0.0046
19.9	0.555	0.00397
19.95	0.555	0.00381
20	0.555	0.00421
20.05	0.555	0.00505
20.1	0.555	0.00613
20.15	0.555	0.00734
20.2	0.555	0.00858
20.25	0.555	0.00985
20.3	0.555	0.01118
20.35	0.555	0.01251
20.4	0.555	0.01373
20.45	0.555	0.01482
20.5	0.555	0.01574
20.55	0.555	0.01626
20.6	0.555	0.01637
20.65	0.555	0.01605
20.7	0.555	0.0153
20.75	0.555	0.01423
20.8	0.555	0.01286
20.85	0.555	0.01137
20.9	0.555	0.01002
20.95	0.555	0.00884
21	0.555	0.00811
-8	0.61	0.01354
-7.95	0.61	0.01475
-7.9	0.61	0.01588
-7.85	0.61	0.01698
-7.8	0.61	0.018
-7.75	0.61	0.0188
-7.7	0.61	0.01939
-7.65	0.61	0.01986
-7.6	0.61	0.02006
-7.55	0.61	0.01995
-7.5	0.61	0.0196
-7.45	0.61	0.01918
-7.4	0.61	0.01886
-7.35	0.61	0.01872
-7.3	0.61	0.01876
-7.25	0.61	0.01891
-7.2	0.61	0.01908
-7.15	0.61	0.01926
-7.1	0.61	0.01944
-7.05	0.61	0.01966
-7	0.61	0.01997
-6.95	0.61	0.02033
-6.9	0.61	0.02078
-6.85	0.61	0.0214
-6.8	0.61	0.02195
-6.75	0.61	0.02264
-6.7	0.61	0.02311
-6.65	0.61	0.02336
-6.6	0.61	0.02314
-6.55	0.61	0.02267
-6.5	0.61	0.02204
-6.45	0.61	0.02158
-6.4	0.61	0.02127
-6.35	0.61	0.021
-6.3	0.61	0.02092
-6.25	0.61	0.02094
-6.2	0.61	0.02081
-6.15	0.61	0.02047
-6.1	0.61	0.01994
-6.05	0.61	0.01939
-6	0.61	0.01892
-5.95	0.61	0.01831
-5.9	0.61	0.0178
-5.85	0.61	0.01731
-5.8	0.61	0.0173
-5.75	0.61	0.01748
-5.7	0.61	0.01766
-5.65	0.61	0.01797
-5.6	0.61	0.0182
-5.55	0.61	0.01843
-5.5	0.61	0.01853
-5.45	0.61	0.0186
-5.4	0.61	0.01867
-5.35	0.61	0.01883
-5.3	0.61	0.0189
-5.25	0.61	0.0191
-5.2	0.61	0.01933
-5.15	0.61	0.01958
-5.1	0.61	0.01984
-5.05	0.61	0.02007
-5	0.61	0.02034
-4.95	0.61	0.0205
-4.9	0.61	0.02066
-4.85	0.61	0.02082
-4.8	0.61	0.02096
-4.75	0.61	0.02108
-4.7	0.61	0.02118
-4.65	0.61	0.02125
-4.6	0.61	0.02131
-4.55	0.61	0.02136
-4.5	0.61	0.02142
-4.45	0.61	0.02153
-4.4	0.61	0.02172
-4.35	0.61	0.02207
-4.3	0.61	0.02242
-4.25	0.61	0.02288
-4.2	0.61	0.0236
-4.15	0.61	0.02428
-4.1	0.61	0.02508
-4.05	0.61	0.02576
-4	0.61	0.02635
-3.95	0.61	0.02696
-3.9	0.61	0.02733
-3.85	0.61	0.02775
-3.8	0.61	0.02812
-3.75	0.61	0.02834
-3.7	0.61	0.02837
-3.65	0.61	0.02824
-3.6	0.61	0.02812
-3.55	0.61	0.0281
-3.5	0.61	0.02801
-3.45	0.61	0.02789
-3.4	0.61	0.02785
-3.35	0.61	0.02779
-3.3	0.61	0.02783
-3.25	0.61	0.02792
-3.2	0.61	0.02802
-3.15	0.61	0.02813
-3.1	0.61	0.02825
-3.05	0.61	0.02837
-3	0.61	0.02848
-2.95	0.61	0.02859
-2.9	0.61	0.0287
-2.85	0.61	0.0288
-2.8	0.61	0.02891
-2.75	0.61	0.02902
-2.7	0.61	0.02913
-2.65	0.61	0.02923
-2.6	0.61	0.02934
-2.55	0.61	0.02944
-2.5	0.61	0.02955
-2.45	0.61	0.02965
-2.4	0.61	0.02976
-2.35	0.61	0.02986
-2.3	0.61	0.02996
-2.25	0.61	0.03006
-2.2	0.61	0.03016
-2.15	0.61	0.03026
-2.1	0.61	0.03036
-2.05	0.61	0.03046
-2	0.61	0.03056
-1.95	0.61	0.03065
-1.9	0.61	0.03075
-1.85	0.61	0.03084
-1.8	0.61	0.03094
-1.75	0.61	0.03103
-1.7	0.61	0.03112
-1.65	0.61	0.03122
-1.6	0.61	0.03131
-1.55	0.61	0.0314
-1.5	0.61	0.03149
-1.45	0.61	0.03158
-1.4	0.61	0.03166
-1.35	0.61	0.03175
-1.3	0.61	0.03184
-1.25	0.61	0.03192
-1.2	0.61	0.03201
-1.15	0.61	0.03209
-1.1	0.61	0.03217
-1.05	0.61	0.03226
-1	0.61	0.03234
-0.95	0.61	0.03242
-0.9	0.61	0.0325
-0.85	0.61	0.03257
-0.8	0.61	0.03265
-0.75	0.61	0.03273
-0.7	0.61	0.0328
-0.65	0.61	0.03288
-0.6	0.61	0.03295
-0.55	0.61	0.03303
-0.5	0.61	0.0331
-0.45	0.61	0.03317
-0.4	0.61	0.03324
-0.35	0.61	0.03331
-0.3	0.61	0.03337
-0.25	0.61	0.03344
-0.2	0.61	0.03351
-0.15	0.61	0.03357
-0.1	0.61	0.03364
-0.05	0.61	0.0337
0	0.61	0.03376
0.05	0.61	0.03382
0.1	0.61	0.03388
0.15	0.61	0.03394
0.2	0.61	0.034
0.25	0.61	0.03406
0.3	0.61	0.03411
0.35	0.61	0.03417
0.4	0.61	0.03422
0.45	0.61	0.03427
0.5	0.61	0.03432
0.55	0.61	0.03437
0.6	0.61	0.03442
0.65	0.61	0.03447
0.7	0.61	0.03452
0.75	0.61	0.03456
0.8	0.61	0.03461
0.85	0.61	0.03465
0.9	0.61	0.0347
0.95	0.61	0.03474
1	0.61	0.03478
1.05	0.61	0.03482
1.1	0.61	0.03486
1.15	0.61	0.03489
1.2	0.61	0.03493
1.25	0.61	0.03497
1.3	0.61	0.035
1.35	0.61	0.03503
1.4	0.61	0.03506
1.45	0.61	0.03509
1.5	0.61	0.03512
1.55	0.61	0.03515
1.6	0.61	0.03518
1.65	0.61	0.03521
1.7	0.61	0.03523
1.75	0.61	0.03526
1.8	0.61	0.03528
1.85	0.61	0.0353
1.9	0.61	0.03532
1.95	0.61	0.03534
2	0.61	0.03536
2.05	0.61	0.03537
2.1	0.61	0.03539
2.15	0.61	0.03541
2.2	0.61	0.03542
2.25	0.61	0.03543
2.3	0.61	0.03544
2.35	0.61	0.03545
2.4	0.61	0.03546
2.45	0.61	0.03547
2.5	0.61	0.03548
2.55	0.61	0.03548
2.6	0.61	0.03549
2.65	0.61	0.03549
2.7	0.61	0.03549
2.75	0.61	0.03549
2.8	0.61	0.0355
2.85	0.61	0.03549
2.9	0.61	0.03549
2.95	0.61	0.03549
3	0.61	0.03548
3.05	0.61	0.03548
3.1	0.61	0.03547
3.15	0.61	0.03546
3.2	0.61	0.03546
3.25	0.61	0.03545
3.3	0.61	0.03543
3.35	0.61	0.03542
3.4	0.61	0.03541
3.45	0.61	0.03539
3.5	0.61	0.03538
3.55	0.61	0.03536
3.6	0.61	0.03534
3.65	0.61	0.03532
3.7	0.61	0.0353
3.75	0.61	0.03528
3.8	0.61	0.03526
3.85	0.61	0.03524
3.9	0.61	0.03521
3.95	0.61	0.03519
4	0.61	0.03516
4.05	0.61	0.03513
4.1	0.61	0.03511
4.15	0.61	0.03508
4.2	0.61	0.03505
4.25	0.61	0.03501
4.3	0.61	0.03498
4.35	0.61	0.03495
4.4	0.61	0.03491
4.45	0.61	0.03488
4.5	0.61	0.03484
4.55	0.61	0.0348
4.6	0.61	0.03476
4.65	0.61	0.03472
4.7	0.61	0.03468
4.75	0.61	0.03464
4.8	0.61	0.0346
4.85	0.61	0.03455
4.9	0.61	0.03451
4.95	0.61	0.03446
5	0.61	0.03441
5.05	0.61	0.03437
5.1	0.61	0.03432
5.15	0.61	0.03427
5.2	0.61	0.03422
5.25	0.61	0.03416
5.3	0.61	0.03411
5.35	0.61	0.03406
5.4	0.61	0.034
5.45	0.61	0.03395
5.5	0.61	0.03389
5.55	0.61	0.03383
5.6	0.61	0.03377
5.65	0.61	0.03372
5.7	0.61	0.03365
5.75	0.61	0.03359
5.8	0.61	0.03353
5.85	0.61	0.03347
5.9	0.61	0.03341
5.95	0.61	0.03334
6	0.61	0.03328
6.05	0.61	0.03321
6.1	0.61	0.03314
6.15	0.61	0.03307
6.2	0.61	0.03301
6.25	0.61	0.03294
6.3	0.61	0.03286
6.35	0.61	0.03279
6.4	0.61	0.03272
6.45	0.61	0.03265
6.5	0.61	0.03258
6.55	0.61	0.0325
6.6	0.61	0.03243
6.65	0.61	0.03235
6.7	0.61	0.03227
6.75	0.61	0.0322
6.8	0.61	0.03212
6.85	0.61	0.03204
6.9	0.61	0.03196
6.95	0.61	0.03188
7	0.61	0.0318
7.05	0.61	0.03172
7.1	0.61	0.03163
7.15	0.61	0.03155
7.2	0.61	0.03147
7.25	0.61	0.03138
7.3	0.61	0.0313
7.35	0.61	0.03121
7.4	0.61	0.03112
7.45	0.61	0.03104
7.5	0.61	0.03095
7.55	0.61	0.03086
7.6	0.61	0.03077
7.65	0.61	0.03068
7.7	0.61	0.03059
7.75	0.61	0.0305
7.8	0.61	0.03041
7.85	0.61	0.03032
7.9	0.61	0.03023
7.95	0.61	0.03013
8	0.61	0.03004
8.05	0.61	0.02994
8.1	0.61	0.02985
8.15	0.61	0.02975
8.2	0.61	0.02966
8.25	0.61	0.02956
8.3	0.61	0.02947
8.35	0.61	0.02937
8.4	0.61	0.02927
8.45	0.61	0.02917
8.5	0.61	0.02907
8.55	0.61	0.02897
8.6	0.61	0.02887
8.65	0.61	0.02877
8.7	0.61	0.02867
8.75	0.61	0.02857
8.8	0.61	0.02847
8.85	0.61	0.02837
8.9	0.61	0.02827
8.95	0.61	0.02817
9	0.61	0.02806
9.05	0.61	0.02796
9.1	0.61	0.02786
9.15	0.61	0.02775
9.2	0.61	0.02765
9.25	0.61	0.02754
9.3	0.61	0.02744
9.35	0.61	0.02733
9.4	0.61	0.02723
9.45	0.61	0.02712
9.5	0.61	0.02701
9.55	0.61	0.02691
9.6	0.61	0.0268
9.65	0.61	0.02669
9.7	0.61	0.02659
9.75	0.61	0.02648
9.8	0.61	0.02637
9.85	0.61	0.02626
9.9	0.61	0.02615
9.95	0.61	0.02604
10	0.61	0.02594
10.05	0.61	0.02583
10.1	0.61	0.02572
10.15	0.61	0.02561
10.2	0.61	0.0255
10.25	0.61	0.02539
10.3	0.61	0.02528
10.35	0.61	0.02517
10.4	0.61	0.02506
10.45	0.61	0.02495
10.5	0.61	0.02483
10.55	0.61	0.02472
10.6	0.61	0.02461
10.65	0.61	0.0245
10.7	0.61	0.02439
10.75	0.61	0.02428
10.8	0.61	0.02417
10.85	0.61	0.02406
10.9	0.61	0.02394
10.95	0.61	0.02383
11	0.61	0.02372
11.05	0.61	0.02361
11.1	0.61	0.0235
11.15	0.61	0.02338
11.2	0.61	0.02327
11.25	0.61	0.02316
11.3	0.61	0.02305
11.35	0.61	0.02293
11.4	0.61	0.02282
11.45	0.61	0.02271
11.5	0.61	0.0226
11.55	0.61	0.02249
11.6	0.61	0.02237
11.65	0.61	0.02226
11.7	0.61	0.02215
11.75	0.61	0.02204
11.8	0.61	0.02192
11.85	0.61	0.02181
11.9	0.61	0.0217
11.95	0.61	0.02159
12	0.61	0.02148
12.05	0.61	0.02136
12.1	0.61	0.02125
12.15	0.61	0.02114
12.2	0.61	0.02103
12.25	0.61	0.02092
12.3	0.61	0.0208
12.35	0.61	0.02069
12.4	0.61	0.02058
12.45	0.61	0.02047
12.5	0.61	0.02036
12.55	0.61	0.02025
12.6	0.61	0.02014
12.65	0.61	0.02003
12.7	0.61	0.01992
12.75	0.61	0.0198
12.8	0.61	0.01969
12.85	0.61	0.01958
12.9	0.61	0.01947
12.95	0.61	0.01936
13	0.61	0.01925
13.05	0.61	0.01914
13.1	0.61	0.01903
13.15	0.61	0.01893
13.2	0.61	0.01882
13.25	0.61	0.01871
13.3	0.61	0.0186
13.35	0.61	0.01849
13.4	0.61	0.01838
13.45	0.61	0.01827
13.5	0.61	0.01817
13.55	0.61	0.01806
13.6	0.61	0.01795
13.65	0.61	0.01784
13.7	0.61	0.01774
13.75	0.61	0.01763
13.8	0.61	0.01752
13.85	0.61	0.01742
13.9	0.61	0.01731
13.95	0.61	0.0172
14	0.61	0.0171
14.05	0.61	0.01699
14.1	0.61	0.01689
14.15	0.61	0.01678
14.2	0.61	0.01668
14.25	0.61	0.01657
14.3	0.61	0.01647
14.35	0.61	0.01637
14.4	0.61	0.01626
14.45	0.61	0.01616
14.5	0.61	0.01606
14.55	0.61	0.01595
14.6	0.61	0.01585
14.65	0.61	0.01575
14.7	0.61	0.01565
14.75	0.61	0.01555
14.8	0.61	0.01545
14.85	0.61	0.01534
14.9	0.61	0.01524
14.95	0.61	0.01514
15	0.61	0.01504
15.05	0.61	0.01494
15.1	0.61	0.01484
15.15	0.61	0.01475
15.2	0.61	0.01465
15.25	0.61	0.01455
15.3	0.61	0.01445
15.35	0.61	0.01435
15.4	0.61	0.01426
15.45	0.61	0.01416
15.5	0.61	0.01406
15.55	0.61	0.01397
15.6	0.61	0.01387
15.65	0.61	0.01377
15.7	0.61	0.01368
15.75	0.61	0.01358
15.8	0.61	0.01349
15.85	0.61	0.0134
15.9	0.61	0.0133
15.95	0.61	0.01321
16	0.61	0.01312
16.05	0.61	0.01302
16.1	0.61	0.01293
16.15	0.61	0.01284
16.2	0.61	0.01275
16.25	0.61	0.01266
16.3	0.61	0.01258
16.35	0.61	0.01253
16.4	0.61	0.01255
16.45	0.61	0.01268
16.5	0.61	0.01293
16.55	0.61	0.01333
16.6	0.61	0.01387
16.65	0.61	0.0145
16.7	0.61	0.01514
16.75	0.61	0.0157
16.8	0.61	0.01619
16.85	0.61	0.01649
16.9	0.61	0.01664
16.95	0.61	0.01668
17	0.61	0.01658
17.05	0.61	0.01641
17.1	0.61	0.01625
17.15	0.61	0.01614
17.2	0.61	0.01608
17.25	0.61	0.01604
17.3	0.61	0.01599
17.35	0.61	0.01592
17.4	0.61	0.01578
17.45	0.61	0.01554
17.5	0.61	0.01518
17.55	0.61	0.01463
17.6	0.61	0.01388
17.65	0.61	0.01289
17.7	0.61	0.01173
17.75	0.61	0.01055
17.8	0.61	0.00962
17.85	0.61	0.00919
17.9	0.61	0.00948
17.95	0.61	0.01044
18	0.61	0.01181
18.05	0.61	0.01333
18.1	0.61	0.01481
18.15	0.61	0.01607
18.2	0.61	0.01702
18.25	0.61	0.01758
18.3	0.61	0.0177
18.35	0.61	0.01737
18.4	0.61	0.01661
18.45	0.61	0.01541
18.5	0.61	0.01387
18.55	0.61	0.01206
18.6	0.61	0.01002
18.65	0.61	0.00783
18.7	0.61	0.00571
18.75	0.61	0.00407
18.8	0.61	0.00356
18.85	0.61	0.00438
18.9	0.61	0.0057
18.95	0.61	0.00703
19	0.61	0.00821
19.05	0.61	0.00922
19.1	0.61	0.01009
19.15	0.61	0.01077
19.2	0.61	0.01124
19.25	0.61	0.01152
19.3	0.61	0.01165
19.35	0.61	0.0116
19.4	0.61	0.01139
19.45	0.61	0.01114
19.5	0.61	0.01075
19.55	0.61	0.01025
19.6	0.61	0.00972
19.65	0.61	0.00916
19.7	0.61	0.00855
19.75	0.61	0.00797
19.8	0.61	0.00747
19.85	0.61	0.00705
19.9	0.61	0.00681
19.95	0.61	0.00681
20	0.61	0.00704
20.05	0.61	0.00751
20.1	0.61	0.00815
20.15	0.61	0.00892
20.2	0.61	0.00975
20.25	0.61	0.01064
20.3	0.61	0.01161
20.35	0.61	0.0126
20.4	0.61	0.01352
20.45	0.61	0.01434
20.5	0.61	0.01504
20.55	0.61	0.01543
20.6	0.61	0.01548
20.65	0.61	0.01517
20.7	0.61	0.01452
20.75	0.61	0.01359
20.8	0.61	0.01241
20.85	0.61	0.01109
20.9	0.61	0.00982
20.95	0.61	0.00862
21	0.61	0.00769
-8	0.665	0.01519
-7.95	0.665	0.01568
-7.9	0.665	0.01615
-7.85	0.665	0.0166
-7.8	0.665	0.01701
-7.75	0.665	0.01735
-7.7	0.665	0.01762
-7.65	0.665	0.01784
-7.6	0.665	0.01799
-7.55	0.665	0.01811
-7.5	0.665	0.01826
-7.45	0.665	0.01852
-7.4	0.665	0.01892
-7.35	0.665	0.01943
-7.3	0.665	0.01997
-7.25	0.665	0.02046
-7.2	0.665	0.0208
-7.15	0.665	0.02109
-7.1	0.665	0.02137
-7.05	0.665	0.0217
-7	0.665	0.02215
-6.95	0.665	0.02264
-6.9	0.665	0.02321
-6.85	0.665	0.02395
-6.8	0.665	0.02459
-6.75	0.665	0.02533
-6.7	0.665	0.02584
-6.65	0.665	0.02613
-6.6	0.665	0.02601
-6.55	0.665	0.02567
-6.5	0.665	0.02522
-6.45	0.665	0.02492
-6.4	0.665	0.02475
-6.35	0.665	0.02464
-6.3	0.665	0.02467
-6.25	0.665	0.02479
-6.2	0.665	0.0248
-6.15	0.665	0.02469
-6.1	0.665	0.02448
-6.05	0.665	0.02429
-6	0.665	0.02417
-5.95	0.665	0.024
-5.9	0.665	0.02392
-5.85	0.665	0.02387
-5.8	0.665	0.02401
-5.75	0.665	0.0242
-5.7	0.665	0.02439
-5.65	0.665	0.02459
-5.6	0.665	0.02478
-5.55	0.665	0.02495
-5.5	0.665	0.02512
-5.45	0.665	0.02529
-5.4	0.665	0.02546
-5.35	0.665	0.0256
-5.3	0.665	0.02577
-5.25	0.665	0.02586
-5.2	0.665	0.02591
-5.15	0.665	0.02591
-5.1	0.665	0.02586
-5.05	0.665	0.02578
-5	0.665	0.0256
-4.95	0.665	0.02559
-4.9	0.665	0.02549
-4.85	0.665	0.02533
-4.8	0.665	0.02512
-4.75	0.665	0.02495
-4.7	0.665	0.02474
-4.65	0.665	0.02449
-4.6	0.665	0.02413
-4.55	0.665	0.02397
-4.5	0.665	0.02395
-4.45	0.665	0.02417
-4.4	0.665	0.02457
-4.35	0.665	0.02529
-4.3	0.665	0.02589
-4.25	0.665	0.02658
-4.2	0.665	0.02753
-4.15	0.665	0.02836
-4.1	0.665	0.02923
-4.05	0.665	0.02993
-4	0.665	0.0305
-3.95	0.665	0.03107
-3.9	0.665	0.03142
-3.85	0.665	0.0318
-3.8	0.665	0.03213
-3.75	0.665	0.03235
-3.7	0.665	0.03246
-3.65	0.665	0.03248
-3.6	0.665	0.03252
-3.55	0.665	0.0326
-3.5	0.665	0.03268
-3.45	0.665	0.03274
-3.4	0.665	0.03285
-3.35	0.665	0.03295
-3.3	0.665	0.03309
-3.25	0.665	0.03324
-3.2	0.665	0.03339
-3.15	0.665	0.03354
-3.1	0.665	0.03369
-3.05	0.665	0.03384
-3	0.665	0.03399
-2.95	0.665	0.03414
-2.9	0.665	0.03429
-2.85	0.665	0.03444
-2.8	0.665	0.03458
-2.75	0.665	0.03473
-2.7	0.665	0.03487
-2.65	0.665	0.03502
-2.6	0.665	0.03516
-2.55	0.665	0.0353
-2.5	0.665	0.03544
-2.45	0.665	0.03558
-2.4	0.665	0.03572
-2.35	0.665	0.03585
-2.3	0.665	0.03599
-2.25	0.665	0.03612
-2.2	0.665	0.03626
-2.15	0.665	0.03639
-2.1	0.665	0.03652
-2.05	0.665	0.03665
-2	0.665	0.03678
-1.95	0.665	0.03691
-1.9	0.665	0.03704
-1.85	0.665	0.03716
-1.8	0.665	0.03729
-1.75	0.665	0.03741
-1.7	0.665	0.03753
-1.65	0.665	0.03765
-1.6	0.665	0.03777
-1.55	0.665	0.03789
-1.5	0.665	0.03801
-1.45	0.665	0.03812
-1.4	0.665	0.03824
-1.35	0.665	0.03835
-1.3	0.665	0.03846
-1.25	0.665	0.03857
-1.2	0.665	0.03868
-1.15	0.665	0.03879
-1.1	0.665	0.03889
-1.05	0.665	0.039
-1	0.665	0.0391
-0.95	0.665	0.0392
-0.9	0.665	0.0393
-0.85	0.665	0.0394
-0.8	0.665	0.0395
-0.75	0.665	0.03959
-0.7	0.665	0.03969
-0.65	0.665	0.03978
-0.6	0.665	0.03987
-0.55	0.665	0.03996
-0.5	0.665	0.04004
-0.45	0.665	0.04013
-0.4	0.665	0.04021
-0.35	0.665	0.0403
-0.3	0.665	0.04038
-0.25	0.665	0.04046
-0.2	0.665	0.04054
-0.15	0.665	0.04061
-0.1	0.665	0.04069
-0.05	0.665	0.04076
0	0.665	0.04083
0.05	0.665	0.0409
0.1	0.665	0.04097
0.15	0.665	0.04103
0.2	0.665	0.0411
0.25	0.665	0.04116
0.3	0.665	0.04122
0.35	0.665	0.04128
0.4	0.665	0.04134
0.45	0.665	0.04139
0.5	0.665	0.04145
0.55	0.665	0.0415
0.6	0.665	0.04155
0.65	0.665	0.0416
0.7	0.665	0.04164
0.75	0.665	0.04169
0.8	0.665	0.04173
0.85	0.665	0.04177
0.9	0.665	0.04181
0.95	0.665	0.04185
1	0.665	0.04189
1.05	0.665	0.04192
1.1	0.665	0.04195
1.15	0.665	0.04198
1.2	0.665	0.04201
1.25	0.665	0.04204
1.3	0.665	0.04206
1.35	0.665	0.04209
1.4	0.665	0.04211
1.45	0.665	0.04213
1.5	0.665	0.04214
1.55	0.665	0.04216
1.6	0.665	0.04217
1.65	0.665	0.04218
1.7	0.665	0.04219
1.75	0.665	0.0422
1.8	0.665	0.04221
1.85	0.665	0.04221
1.9	0.665	0.04221
1.95	0.665	0.04222
2	0.665	0.04221
2.05	0.665	0.04221
2.1	0.665	0.04221
2.15	0.665	0.0422
2.2	0.665	0.04219
2.25	0.665	0.04218
2.3	0.665	0.04217
2.35	0.665	0.04215
2.4	0.665	0.04214
2.45	0.665	0.04212
2.5	0.665	0.0421
2.55	0.665	0.04208
2.6	0.665	0.04205
2.65	0.665	0.04203
2.7	0.665	0.042
2.75	0.665	0.04197
2.8	0.665	0.04194
2.85	0.665	0.04191
2.9	0.665	0.04187
2.95	0.665	0.04183
3	0.665	0.0418
3.05	0.665	0.04176
3.1	0.665	0.04171
3.15	0.665	0.04167
3.2	0.665	0.04163
3.25	0.665	0.04158
3.3	0.665	0.04153
3.35	0.665	0.04148
3.4	0.665	0.04142
3.45	0.665	0.04137
3.5	0.665	0.04131
3.55	0.665	0.04126
3.6	0.665	0.0412
3.65	0.665	0.04114
3.7	0.665	0.04107
3.75	0.665	0.04101
3.8	0.665	0.04094
3.85	0.665	0.04087
3.9	0.665	0.0408
3.95	0.665	0.04073
4	0.665	0.04066
4.05	0.665	0.04058
4.1	0.665	0.04051
4.15	0.665	0.04043
4.2	0.665	0.04035
4.25	0.665	0.04027
4.3	0.665	0.04018
4.35	0.665	0.0401
4.4	0.665	0.04001
4.45	0.665	0.03993
4.5	0.665	0.03984
4.55	0.665	0.03975
4.6	0.665	0.03965
4.65	0.665	0.03956
4.7	0.665	0.03946
4.75	0.665	0.03937
[truncated: 35,766 more rows]

## Sheet: Fig 4A
X1	Y1	Y2
320	2.0299	1.8214
321	2.0065	1.8214
322	2.0065	1.8214
323	1.9792	1.8214
324	2.0065	1.8128
325	2.0209	1.8128
326	2.0065	1.8128
327	2.0065	1.8128
328	2.0065	1.8128
329	1.9825	1.8128
330	1.9792	1.8128
331	1.9792	1.8128
332	1.9815	1.8128
333	1.9825	1.8126
334	1.9825	1.8128
335	2.0002	1.8128
336	1.9825	1.8126
337	1.9825	1.8086
338	1.9815	1.8086
339	1.9792	1.8086
340	1.9782	1.8086
341	1.9777	1.8086
342	1.9769	1.8068
343	1.9666	1.8068
344	1.9628	1.8029
345	1.9597	1.8029
346	1.9597	1.8029
347	1.9582	1.8024
348	1.9519	1.8005
349	1.9483	1.7975
350	1.922	1.7946
351	1.9148	1.7911
352	1.9145	1.7902
353	1.9144	1.7858
354	1.9144	1.7845
355	1.9063	1.7826
356	1.9063	1.7821
357	1.9034	1.7821
358	1.9013	1.7808
359	1.8977	1.7775
360	1.8977	1.7775
361	1.88	1.7775
362	1.88	1.7774
363	1.8703	1.7741
364	1.866	1.7691
365	1.866	1.759
366	1.8652	1.7572
367	1.8652	1.7572
368	1.8626	1.7547
369	1.8626	1.7534
370	1.8616	1.7534
371	1.8579	1.7519
372	1.8579	1.7519
373	1.8562	1.7466
374	1.8558	1.7466
375	1.8558	1.7453
376	1.8499	1.7448
377	1.8491	1.7402
378	1.8439	1.7402
379	1.8389	1.7402
380	1.8345	1.7381
381	1.8345	1.7381
382	1.8287	1.7381
383	1.828	1.7351
384	1.8251	1.7312
385	1.82	1.7312
386	1.8184	1.7311
387	1.8176	1.7309
388	1.814	1.7259
389	1.8125	1.7259
390	1.8097	1.7234
391	1.8087	1.7224
392	1.8057	1.7192
393	1.8057	1.7184
394	1.8054	1.7141
395	1.7996	1.7068
396	1.7992	1.7061
397	1.7981	1.7052
398	1.791	1.7052
399	1.7901	1.7047
400	1.7897	1.7021
401	1.7857	1.6999
402	1.7753	1.6992
403	1.7739	1.6971
404	1.7733	1.6931
405	1.7681	1.6917
406	1.7648	1.6876
407	1.7648	1.6858
408	1.7631	1.6818
409	1.7606	1.6789
410	1.7606	1.6786
411	1.7605	1.6772
412	1.752	1.6746
413	1.7513	1.6727
414	1.7503	1.6723
415	1.7493	1.6714
416	1.7424	1.6714
417	1.7418	1.6711
418	1.7414	1.6709
419	1.7406	1.6708
420	1.7404	1.6655
421	1.7397	1.6653
422	1.738	1.6652
423	1.7366	1.6627
424	1.7349	1.6607
425	1.7321	1.6579
426	1.7308	1.6575
427	1.7278	1.6571
428	1.7273	1.655
429	1.7248	1.6547
430	1.7246	1.6507
431	1.7175	1.6505
432	1.7125	1.649
433	1.7097	1.6467
434	1.7083	1.6466
435	1.7074	1.6457
436	1.707	1.6456
437	1.7062	1.6449
438	1.7056	1.6438
439	1.7009	1.6425
440	1.689	1.6421
441	1.6881	1.6419
442	1.6716	1.6401
443	1.6704	1.6393
444	1.6648	1.6384
445	1.654	1.6382
446	1.6473	1.6372
447	1.6458	1.6335
448	1.6392	1.6332
449	1.6329	1.6323
450	1.5996	1.6296
451	1.5927	1.6259
452	1.5858	1.6209
453	1.5707	1.6196
454	1.5316	1.6185
455	1.5188	1.6146
456	1.5019	1.6094
457	1.4777	1.6078
458	1.4614	1.6077
459	1.4225	1.6064
460	1.3992	1.606
461	1.3903	1.6052
462	1.3399	1.602
463	1.3352	1.6011
464	1.2903	1.5977
465	1.2731	1.5948
466	1.2272	1.5944
467	1.2114	1.5877
468	1.1837	1.5805
469	1.138	1.5796
470	1.1142	1.5794
471	1.0822	1.5782
472	1.0504	1.5704
473	1.0318	1.5648
474	1.0035	1.5635
475	0.9697	1.5597
476	0.9316	1.5554
477	0.9174	1.5492
478	0.8959	1.5434
479	0.8647	1.5385
480	0.8448	1.5269
481	0.8206	1.5189
482	0.7875	1.5124
483	0.7746	1.5088
484	0.7545	1.508
485	0.7354	1.4961
486	0.7107	1.4876
487	0.6992	1.4849
488	0.6772	1.4822
489	0.666	1.456
490	0.643	1.4492
491	0.6261	1.443
492	0.6177	1.4325
493	0.6066	1.4312
494	0.5828	1.419
495	0.574	1.4027
496	0.5633	1.3936
497	0.551	1.3781
498	0.5372	1.3718
499	0.5307	1.3594
500	0.5196	1.3481
501	0.5058	1.3361
502	0.5027	1.3243
503	0.4907	1.3063
504	0.4831	1.2972
505	0.4753	1.2825
506	0.4744	1.2673
507	0.4629	1.263
508	0.4525	1.2454
509	0.4517	1.2301
510	0.4416	1.207
511	0.441	1.1889
512	0.4306	1.1793
513	0.4262	1.1653
514	0.4214	1.1465
515	0.4197	1.1391
516	0.4112	1.1217
517	0.4104	1.0996
518	0.4	1.0875
519	0.3957	1.0693
520	0.3923	1.0524
521	0.3827	1.0301
522	0.3816	1.0271
523	0.3793	1.0096
524	0.3728	0.9894
525	0.3716	0.9779
526	0.3716	0.959
527	0.3714	0.9461
528	0.3606	0.9273
529	0.3572	0.9222
530	0.3542	0.8973
531	0.3537	0.8917
532	0.3453	0.8713
533	0.3413	0.8604
534	0.3412	0.8424
535	0.3409	0.8287
536	0.3348	0.814
537	0.3334	0.8009
538	0.3287	0.7923
539	0.3283	0.7791
540	0.3217	0.7646
541	0.3214	0.7529
542	0.3179	0.7393
543	0.3163	0.7266
544	0.3155	0.7106
545	0.3101	0.7063
546	0.3073	0.6921
547	0.3066	0.6809
548	0.3035	0.6687
549	0.3027	0.6612
550	0.3016	0.6474
551	0.2981	0.6365
552	0.2965	0.622
553	0.2913	0.6185
554	0.2901	0.6041
555	0.2888	0.6018
556	0.2877	0.5918
557	0.2845	0.5772
558	0.2832	0.5682
559	0.28	0.565
560	0.278	0.5595
561	0.2769	0.5442
562	0.2762	0.5414
563	0.2729	0.5347
564	0.2722	0.5261
565	0.2705	0.5191
566	0.2684	0.5123
567	0.2684	0.5044
568	0.267	0.496
569	0.2662	0.4954
570	0.2654	0.4883
571	0.2614	0.4827
572	0.2585	0.4743
573	0.2585	0.4686
574	0.2571	0.4654
575	0.256	0.4636
576	0.2537	0.4547
577	0.2527	0.4505
578	0.2518	0.4441
579	0.251	0.442
580	0.2487	0.4336
581	0.2475	0.4314
582	0.2448	0.4309
583	0.2438	0.4268
584	0.2437	0.4199
585	0.2419	0.4172
586	0.2418	0.416
587	0.2417	0.4121
588	0.2397	0.4093
589	0.2367	0.406
590	0.2357	0.4018
591	0.2336	0.401
592	0.2327	0.3999
593	0.2313	0.3963
594	0.2309	0.3907
595	0.2289	0.39
596	0.228	0.3867
597	0.2277	0.3847
598	0.225	0.3811
599	0.2242	0.3809
600	0.2231	0.3805
601	0.2223	0.3775
602	0.2214	0.3771
603	0.22	0.3753
604	0.2199	0.3751
605	0.2192	0.3738
606	0.2172	0.3724
607	0.2148	0.3693
608	0.2147	0.3689
609	0.2136	0.3659
610	0.213	0.3655
611	0.2128	0.3646
612	0.2089	0.364
613	0.2089	0.3627
614	0.2085	0.362
615	0.2072	0.3608
616	0.2069	0.3604
617	0.2062	0.3602
618	0.2059	0.36
619	0.2052	0.36
620	0.2037	0.36
621	0.2028	0.36
622	0.2026	0.3597
623	0.2003	0.3597
624	0.1986	0.3597
625	0.1977	0.3597
626	0.1961	0.3597
627	0.196	0.3597
628	0.196	0.3597
629	0.1949	0.3597
630	0.1943	0.3597
631	0.1938	0.3597
632	0.1925	0.3597
633	0.1921	0.3597
634	0.1908	0.3597
635	0.189	0.3597
636	0.189	0.3597
637	0.1881	0.3597
638	0.1863	0.3597
639	0.1857	0.3597
640	0.1852	0.3597
641	0.1845	0.3597
642	0.1845	0.3597
643	0.1836	0.3597
644	0.1813	0.3597
645	0.1809	0.3597
646	0.1803	0.3597
647	0.1795	0.3597
648	0.1792	0.3597
649	0.1792	0.3597
650	0.1786	0.3597
651	0.1785	0.3597
652	0.178	0.3597
653	0.1766	0.3597
654	0.1763	0.3597
655	0.175	0.3597
656	0.1749	0.3597
657	0.1739	0.3597
658	0.1728	0.3597
659	0.1728	0.3597
660	0.1723	0.3597
661	0.1721	0.3597
662	0.1711	0.3597
663	0.1702	0.3597
664	0.1702	0.3597
665	0.1693	0.3597
666	0.1676	0.3597
667	0.1676	0.3597
668	0.1665	0.3597
669	0.166	0.3597
670	0.1652	0.3598
671	0.1644	0.3607
672	0.1644	0.3616
673	0.1643	0.3617
674	0.164	0.3617
675	0.1635	0.362
676	0.1634	0.3629
677	0.1632	0.3629
678	0.1632	0.363
679	0.1624	0.3635
680	0.1624	0.3636
681	0.1615	0.3642
682	0.1605	0.3645
683	0.1605	0.3649
684	0.1603	0.3653
685	0.1595	0.3658
686	0.1594	0.3667
687	0.1589	0.3669
688	0.1581	0.367
689	0.1579	0.3679
690	0.1578	0.3687
691	0.1576	0.3692
692	0.1576	0.3692
693	0.1571	0.3696
694	0.1566	0.3697
695	0.1563	0.3697
696	0.155	0.3701
697	0.1547	0.3708
698	0.1542	0.3712
699	0.1536	0.3715
700	0.1536	0.3717
701	0.1536	0.3719
702	0.1523	0.3722
703	0.1519	0.3723
704	0.1519	0.3727
705	0.1516	0.3729
706	0.1514	0.3731
707	0.1513	0.3734
708	0.1512	0.3743
709	0.151	0.3744
710	0.1509	0.3745
711	0.1507	0.3747
712	0.1506	0.3752
713	0.1502	0.3753
714	0.1498	0.3753
715	0.1495	0.3754
716	0.1488	0.3754
717	0.1487	0.3754
718	0.1486	0.3755
719	0.1471	0.3755
720	0.147	0.3755
721	0.1469	0.3756
722	0.1468	0.3756
723	0.1466	0.3756
724	0.1463	0.3757
725	0.1462	0.3757
726	0.1461	0.3757
727	0.1461	0.3757
728	0.1446	0.3757
729	0.1445	0.3757
730	0.1443	0.3757
731	0.1441	0.3757
732	0.144	0.3757
733	0.1438	0.3757
734	0.1434	0.3757
735	0.1431	0.3757
736	0.1429	0.3757
737	0.1428	0.3757
738	0.1423	0.3757
739	0.142	0.3757
740	0.1419	0.3757
741	0.1417	0.3757
742	0.1416	0.3757
743	0.1414	0.3757
744	0.1414	0.3757
745	0.1411	0.3757
746	0.1409	0.3757
747	0.1405	0.3757
748	0.14	0.3757
749	0.1393	0.3757
750	0.1392	0.3757
751	0.1391	0.3757
752	0.1388	0.3757
753	0.1385	0.3757
754	0.1377	0.3757
755	0.1377	0.3757
756	0.1376	0.3757
757	0.1376	0.3757
758	0.1375	0.3756
759	0.1374	0.3756
760	0.1373	0.3756
761	0.1371	0.3756
762	0.1368	0.3756
763	0.1365	0.3755
764	0.1358	0.3755
765	0.1358	0.3755
766	0.1356	0.3755
767	0.1352	0.3754
768	0.135	0.3754
769	0.1348	0.3754
770	0.1345	0.3753
771	0.1344	0.3746
772	0.1344	0.3743
773	0.1341	0.3741
774	0.1339	0.3737
775	0.1336	0.3736
776	0.1332	0.3734
777	0.1331	0.3734
778	0.133	0.3734
779	0.1327	0.3733
780	0.1327	0.3733
781	0.1327	0.3732
782	0.1326	0.3717
783	0.1321	0.3716
784	0.1321	0.3716
785	0.1319	0.3715
786	0.1318	0.3715
787	0.1317	0.3711
788	0.1316	0.3705
789	0.1312	0.3704
790	0.1312	0.3702
791	0.1309	0.3701
792	0.1309	0.3701
793	0.1309	0.3697
794	0.1309	0.3683
795	0.1306	0.3682
796	0.1304	0.3681
797	0.1303	0.368
798	0.1302	0.3676
799	0.1299	0.3674
800	0.1299	0.367
801	0.1297	0.3667
802	0.1297	0.3665
803	0.1297	0.3661
804	0.1296	0.3649
805	0.1295	0.3646
806	0.1295	0.3637
807	0.1295	0.3634
808	0.1294	0.3631
809	0.1293	0.3627
810	0.1289	0.3624
811	0.1287	0.362
812	0.1286	0.3618
813	0.1284	0.3616
814	0.1283	0.3615
815	0.1283	0.3609
816	0.1277	0.3608
817	0.1272	0.3603
818	0.1271	0.3591
819	0.1268	0.358
820	0.1267	0.3579
821	0.1264	0.3568
822	0.1262	0.3556
823	0.1262	0.3548
824	0.1258	0.3547
825	0.1258	0.3541
826	0.1257	0.3541
827	0.1256	0.3538
828	0.1247	0.353
829	0.1244	0.351
830	0.1244	0.3508
831	0.1243	0.3503
832	0.1243	0.3502
833	0.1242	0.3497
834	0.124	0.3487
835	0.1239	0.3479
836	0.1238	0.3461
837	0.1235	0.3459
838	0.1235	0.3459
839	0.1234	0.3456
840	0.1234	0.3454
841	0.1229	0.3447
842	0.1227	0.3443
843	0.1226	0.3441
844	0.1226	0.3433
845	0.1224	0.3429
846	0.122	0.342
847	0.122	0.3412
848	0.122	0.3404
849	0.1216	0.3396
850	0.1216	0.3393
851	0.121	0.337
852	0.1209	0.3367
853	0.1206	0.3359
854	0.1197	0.3351
855	0.1194	0.3343
856	0.1193	0.3342
857	0.1187	0.3336
858	0.1187	0.3332
859	0.1186	0.3326
860	0.1162	0.3324
861	0.1161	0.3317
862	0.1155	0.3314
863	0.1146	0.3311
864	0.1145	0.331
865	0.1138	0.3304
866	0.1135	0.3302
867	0.1134	0.3301
868	0.1132	0.33
869	0.113	0.3296
870	0.1121	0.3289
871	0.1114	0.3289
872	0.1111	0.3276
873	0.1105	0.327
874	0.11	0.3266
875	0.11	0.326
876	0.1098	0.326
877	0.1093	0.3259
878	0.1092	0.325
879	0.1088	0.325
880	0.1086	0.325
881	0.106	0.325
882	0.1054	0.325
883	0.1054	0.325
884	0.1053	0.3236
885	0.1048	0.3236
886	0.1035	0.3236
887	0.1034	0.3236
888	0.1029	0.3219
889	0.1019	0.3208
890	0.1014	0.3208
891	0.1014	0.3208
892	0.1014	0.3208
893	0.1012	0.3236
894	0.1012	0.326
895	0.1012	0.326
896	0.1014	0.3296
897	0.1014	0.3296
898	0.1012	0.3302
899	0.1012	0.326
900	0.0988	0.326

## Sheet: Fig 4B
X1	Y1
400	0.51024
401	0.51074
402	0.51148
403	0.51246
404	0.51368
405	0.51515
406	0.51687
407	0.51885
408	0.52109
409	0.52362
410	0.52645
411	0.52959
412	0.53307
413	0.53687
414	0.54102
415	0.54551
416	0.5503
417	0.55539
418	0.5607
419	0.56618
420	0.57173
421	0.57726
422	0.58263
423	0.58772
424	0.59237
425	0.59644
426	0.59977
427	0.60223
428	0.60369
429	0.60405
430	0.60322
431	0.60116
432	0.59788
433	0.59341
434	0.58783
435	0.58126
436	0.57388
437	0.56588
438	0.55751
439	0.54904
440	0.54075
441	0.53292
442	0.52586
443	0.51984
444	0.51514
445	0.51199
446	0.51059
447	0.51111
448	0.51367
449	0.51833
450	0.52511
451	0.53399
452	0.54489
453	0.55771
454	0.57228
455	0.58843
456	0.60594
457	0.6246
458	0.64417
459	0.66442
460	0.68512
461	0.70603
462	0.72694
463	0.74767
464	0.76804
465	0.78789
466	0.8071
467	0.82555
468	0.84316
469	0.85986
470	0.8756
471	0.89035
472	0.9041
473	0.91683
474	0.92856
475	0.9393
476	0.94907
477	0.95788
478	0.96578
479	0.97278
480	0.97892
481	0.98423
482	0.98873
483	0.99244
484	0.9954
485	0.99762
486	0.99912
487	0.99991
488	1
489	0.99941
490	0.99814
491	0.9962
492	0.9936
493	0.99034
494	0.98645
495	0.98193
496	0.97681
497	0.97111
498	0.96487
499	0.95812
500	0.95091
501	0.9433
502	0.93533
503	0.92707
504	0.91858
505	0.90994
506	0.9012
507	0.89243
508	0.88369
509	0.87504
510	0.86652
511	0.85818
512	0.85004
513	0.84212
514	0.83444
515	0.82699
516	0.81977
517	0.81276
518	0.80593
519	0.79926
520	0.7927
521	0.78623
522	0.77981
523	0.7734
524	0.76695
525	0.76045
526	0.75385
527	0.74713
528	0.74026
529	0.73324
530	0.72605
531	0.71868
532	0.71112
533	0.70338
534	0.69547
535	0.68738
536	0.67913
537	0.67074
538	0.66223
539	0.65362
540	0.64492
541	0.63619
542	0.62743
543	0.61869
544	0.61
545	0.60139
546	0.59291
547	0.58458
548	0.57645
549	0.56853
550	0.56087
551	0.55348
552	0.54639
553	0.5396
554	0.53313
555	0.52698
556	0.52114
557	0.51561
558	0.51036
559	0.50538
560	0.50065
561	0.49613
562	0.49179
563	0.48762
564	0.48357
565	0.47962
566	0.47574
567	0.47191
568	0.46811
569	0.46433
570	0.46054
571	0.45674
572	0.45292
573	0.44908
574	0.44522
575	0.44133
576	0.43742
577	0.43348
578	0.42953
579	0.42557
580	0.42159
581	0.4176
582	0.4136
583	0.4096
584	0.40559
585	0.40158
586	0.39756
587	0.39354
588	0.38951
589	0.38549
590	0.38146
591	0.37743
592	0.37341
593	0.36938
594	0.36536
595	0.36134
596	0.35732
597	0.3533
598	0.34929
599	0.34527
600	0.34124
601	0.33721
602	0.33317
603	0.32912
604	0.32504
605	0.32095
606	0.31684
607	0.31269
608	0.30852
609	0.30433
610	0.3001
611	0.29584
612	0.29156
613	0.28724
614	0.2829
615	0.27854
616	0.27415
617	0.26975
618	0.26532
619	0.26089
620	0.25644
621	0.25198
622	0.24752
623	0.24306
624	0.23859
625	0.23413
626	0.22968
627	0.22523
628	0.2208
629	0.21638
630	0.21199
631	0.20761
632	0.20327
633	0.19896
634	0.19468
635	0.19044
636	0.18624
637	0.18209
638	0.17799
639	0.17393
640	0.16993
641	0.16598
642	0.16208
643	0.15825
644	0.15447
645	0.15076
646	0.14712
647	0.14354
648	0.14003
649	0.13659
650	0.13323
651	0.12994
652	0.12673
653	0.1236
654	0.12055
655	0.11757
656	0.11468
657	0.11186
658	0.10912
659	0.10644
660	0.10384
661	0.10131
662	0.09884
663	0.09642
664	0.09407
665	0.09178
666	0.08954
667	0.08735
668	0.08522
669	0.08315
670	0.08113
671	0.07916
672	0.07725
673	0.0754
674	0.0736
675	0.07186
676	0.07017
677	0.06854
678	0.06696
679	0.06542
680	0.06393
	0.06248
	0.06107
	0.05969
	0.05835
	0.05704
	0.05575
	0.05449
	0.05325
	0.05204
	0.05085
	0.04969
	0.04854
	0.04742
	0.04631
	0.04522
	0.04415
	0.04308
	0.04202
	0.04097
	0.03991
	0.03884
	0.03777
	0.03669
	0.03559
	0.03448
	0.03336
	0.03223
	0.03109
	0.02996
	0.02884
	0.02772
	0.02663
	0.02555
	0.0245
	0.02347
	0.02247
	0.02149
	0.02052
	0.01955
	0.01858
	0.0176
	0.01659
	0.01555
	0.01448
	0.01336
	0.0122
	0.011
	0.00977
	0.00852
	0.00728
	0.00605
	0.00487
	0.00376
	0.00275
	0.00186
	0.00112
	0.000553272
	0.000173657
	0
	4.4514e-05

[truncated: 60 more sheets: Fig 4C, Fig 4E, Fig 4F, Fig 5A, Fig 5C, Fig 5D, Fig 5E, Fig 6F, Fig 7A, Fig 7B, Fig 7C, Fig 7D, Fig 7E, Fig 7F, Fig 7G, Fig 7I, Fig 9A, Fig 9B, Fig 9C, Fig 9D …]
